# Supplementary material for: Extending the Toolkit for Beauty: Differential Co-Expression of DROOPING LEAF-like and Class B MADS-box Genes during Phalaenopsis Flower Development
Source: Int J Mol Sci. 2021 Jun 29;22(13):7025. doi: 10.3390/ijms22137025 (PMC8268020; doi:10.3390/ijms22137025)
Supplement: Supplementary file 1 [file ijms-22-07025-s001.zip]

Archive with 3 entries (3 files):
- Supplementary_Data_S1.xlsx
- Supplementary_Data_S2.xlsx
- Supplementary_Material.docx
