# Supplementary material for: Extending the Toolkit for Beauty: Differential Co-Expression of DROOPING LEAF-like and Class B MADS-box Genes during Phalaenopsis Flower Development
Source: Int J Mol Sci. 2021 Jun 29;22(13):7025. doi: 10.3390/ijms22137025 (PMC8268020; doi:10.3390/ijms22137025)
Supplement: Supplementary file 1 [file ijms-22-07025-s001.zip › Supplementary_Data_S1.xlsx]

## Sheet: WT_FDR<0.05
Supplementary data 1. Differentially expressed transcripts (FDR <0.05) between lateral inner tepals and lip of wild type Phalaenopsis hyb. “Athens”. WT_Te_inn, wild-type lateral inner tepals; WT_lip, wild-type lip; FC, Fold Change; FDR, False Discovery Rate.
RefSeq	Name	Chromosome	SAMPLE_A	SAMPLE_B	logFC	FC	PValue	FDR	GeneID	description
XM_020740207.1	LOC110035891_2	NW_018220479.1	WT_Te_inn	WT_Lip	12.0839	4341.27	0.000654879	0.00525482	110035891	Phalaenopsis equestris pentatricopeptide repeat-containing protein At2g13600-like
XM_020731438.1	LOC110029241_1	NW_018164992.1	WT_Te_inn	WT_Lip	11.335	2583.35	0.00139294	0.00999335	110029241	Phalaenopsis equestris uncharacterized LOC110029241
XM_020717376.1	LOC110019636_1	NW_018164507.1	WT_Te_inn	WT_Lip	11.2657	2462.11	0.00149066	0.0105816	110019636	Phalaenopsis equestris autophagy-related protein 9
XM_020723871.1	LOC110024106_6	NW_018164689.1	WT_Te_inn	WT_Lip	10.9314	1952.92	0.00205671	0.0139199	110024106	Phalaenopsis equestris ent-kaur-16-ene synthase, chloroplastic-like
XM_020716486.1	LOC110018977_4	NW_018164478.1	WT_Te_inn	WT_Lip	10.8485	1843.81	0.00222492	0.0148634	110018977	Phalaenopsis equestris uncharacterized LOC110018977
XM_020739492.1	LOC110035250_2	NW_018164444.1	WT_Te_inn	WT_Lip	10.6881	1649.83	0.00258648	0.0168836	110035250	Phalaenopsis equestris probable GTP-binding protein OBGC1, chloroplastic
XM_020716640.1	LOC110019089_2	NW_018164489.1	WT_Te_inn	WT_Lip	10.6667	1625.58	0.00263851	0.0171633	110019089	Phalaenopsis equestris pentatricopeptide repeat-containing protein At1g76280
XM_020724268.1	LOC110024354_5	NW_018164697.1	WT_Te_inn	WT_Lip	10.623	1577.09	0.00274793	0.0177557	110024354	Phalaenopsis equestris BTB/POZ domain-containing protein At5g47800
XM_020726003.1	LOC110025494_2	NW_018164743.1	WT_Te_inn	WT_Lip	10.5076	1455.85	0.00305722	0.0194218	110025494	Phalaenopsis equestris probable pectin methyltransferase QUA2
XM_020717476.1	LOC110019693_2	NW_018164512.1	WT_Te_inn	WT_Lip	10.4711	1419.48	0.00316148	0.0199898	110019693	Phalaenopsis equestris jasmonic acid-amido synthetase JAR1-like
XM_020717469.1	LOC110019689_5	NW_018164512.1	WT_Te_inn	WT_Lip	10.421	1370.99	0.00331003	0.0208091	110019689	Phalaenopsis equestris uncharacterized LOC110019689
XM_020740530.1	LOC110036150_3	NW_018222795.1	WT_Te_inn	WT_Lip	10.3288	1286.12	0.00359986	0.0223149	110036150	Phalaenopsis equestris low-temperature-induced 65 kDa protein-like
XM_020714931.1	LOC110017817_1	NW_018164444.1	WT_Te_inn	WT_Lip	10.3014	1261.88	0.00369056	0.0227783	110017817	Phalaenopsis equestris uncharacterized LOC110017817
XM_020727388.1	LOC110026450_1	NW_018164814.1	WT_Te_inn	WT_Lip	10.3014	1261.88	0.00369056	0.0227783	110026450	Phalaenopsis equestris sulfoquinovosidase-like
XM_020731327.1	LOC110029162_4	NW_018164992.1	WT_Te_inn	WT_Lip	10.2734	1237.63	0.00378516	0.0232264	110029162	Phalaenopsis equestris protein FAR1-RELATED SEQUENCE 6-like
XM_020723704.1	LOC110024004_4	NW_018164682.1	WT_Te_inn	WT_Lip	10.2592	1225.5	0.003834	0.0234471	110024004	Phalaenopsis equestris golgin candidate 5
XM_020738871.1	LOC110034572_8	NW_018164444.1	WT_Te_inn	WT_Lip	10.2303	1201.26	0.00393491	0.0239648	110034572	Phalaenopsis equestris MAG2-interacting protein 2
XM_020724986.1	LOC110024818_2	NW_018164444.1	WT_Te_inn	WT_Lip	10.2157	1189.13	0.00398705	0.0242442	110024818	Phalaenopsis equestris helicase protein MOM1-like
XM_020740949.1	LOC110036493_3	NW_018226737.1	WT_Te_inn	WT_Lip	10.2157	1189.13	0.00398705	0.0242442	110036493	Phalaenopsis equestris pentatricopeptide repeat-containing protein At2g19280-like
XM_020735270.1	LOC110031849_1	NW_018165292.1	WT_Te_inn	WT_Lip	10.186	1164.89	0.0040949	0.0247638	110031849	Phalaenopsis equestris protein FAR1-RELATED SEQUENCE 5-like
XM_020731276.1	LOC110029135_6	NW_018164992.1	WT_Te_inn	WT_Lip	10.1402	1128.52	0.00426616	0.0256264	110029135	Phalaenopsis equestris EID1-like F-box protein 2
XM_020730087.1	LOC110028297_1	NW_018164947.1	WT_Te_inn	WT_Lip	10.1089	1104.27	0.00438715	0.0261935	110028297	Phalaenopsis equestris D-amino-acid transaminase, chloroplastic
XM_020728716.1	LOC110027337_2	NW_018164444.1	WT_Te_inn	WT_Lip	10.0768	1080.02	0.00451406	0.0268424	110027337	Phalaenopsis equestris protein FAR1-RELATED SEQUENCE 6-like
XM_020721292.1	LOC110022384_2	NW_018164630.1	WT_Te_inn	WT_Lip	10.0274	1043.65	0.00471642	0.0279011	110022384	Phalaenopsis equestris probable inactive DNA (cytosine-5)-methyltransferase DRM3
XM_020716190.1	LOC110018762_3	NW_018164478.1	WT_Te_inn	WT_Lip	9.99351	1019.4	0.00486002	0.0286193	110018762	Phalaenopsis equestris protein FAR1-RELATED SEQUENCE 5-like
XM_020716582.1	LOC110019052_4	NW_018164483.1	WT_Te_inn	WT_Lip	9.97625	1007.28	0.00493462	0.0289814	110019052	Phalaenopsis equestris transcription factor bHLH18-like
XM_020733731.1	LOC110030804_1	NW_018165201.1	WT_Te_inn	WT_Lip	9.97625	1007.28	0.00493462	0.0289814	110030804	Phalaenopsis equestris 5'-adenylylsulfate reductase 3, chloroplastic-like
XM_020727081.1	LOC110026216_2	NW_018164801.1	WT_Te_inn	WT_Lip	9.95878	995.156	0.00501118	0.0293143	110026216	Phalaenopsis equestris histone acetyltransferase HAC1-like
XM_020717277.1	LOC110019562_3	NW_018164503.1	WT_Te_inn	WT_Lip	9.9411	983.032	0.00511943	0.0298516	110019562	Phalaenopsis equestris uncharacterized LOC110019562
XM_020722818.1	LOC110023410_3	NW_018164666.1	WT_Te_inn	WT_Lip	9.77136	873.92	0.00593641	0.0337021	110023410	Phalaenopsis equestris BEL1-like homeodomain protein 7
XM_020740216.1	LOC110035892_6	NW_018220479.1	WT_Te_inn	WT_Lip	9.77136	873.92	0.00593641	0.0337021	110035892	Phalaenopsis equestris protein IQ-DOMAIN 1
XM_020721272.1	LOC110022377_2	NW_018164630.1	WT_Te_inn	WT_Lip	9.73076	849.673	0.00614852	0.0347145	110022377	Phalaenopsis equestris uncharacterized LOC110022377
XM_020724725.1	LOC110024643_3	NW_018164706.1	WT_Te_inn	WT_Lip	9.62398	789.055	0.00673961	0.0374699	110024643	Phalaenopsis equestris uncharacterized LOC110024643
XM_020740442.1	LOC110036087_2	NW_018222070.1	WT_Te_inn	WT_Lip	9.62398	789.055	0.00673961	0.0374699	110036087	Phalaenopsis equestris uncharacterized LOC110036087
XM_020719952.1	LOC110021456_2	NW_018164576.1	WT_Te_inn	WT_Lip	9.57895	764.808	0.00700391	0.0386833	110021456	Phalaenopsis equestris myb-related protein 2-like
XM_020735475.1	LOC110031995_2	NW_018165313.1	WT_Te_inn	WT_Lip	9.57895	764.808	0.00700391	0.0386833	110031995	Phalaenopsis equestris uncharacterized LOC110031995
XM_020728152.1	LOC110026932_3	NW_018164846.1	WT_Te_inn	WT_Lip	9.5559	752.684	0.0071428	0.0393311	110026932	Phalaenopsis equestris transcription factor PCF6-like
XM_020722655.1	LOC110023319_3	NW_018164666.1	WT_Te_inn	WT_Lip	9.48445	716.313	0.00758926	0.0413483	110023319	Phalaenopsis equestris mitochondrial arginine transporter BAC1
XM_020724582.1	LOC110024550_4	NW_018164700.1	WT_Te_inn	WT_Lip	9.45982	704.19	0.00774887	0.0420624	110024550	Phalaenopsis equestris uncharacterized LOC110024550
XM_020724914.1	LOC110024760_5	NW_018164715.1	WT_Te_inn	WT_Lip	9.40927	679.942	0.00808601	0.0436206	110024760	Phalaenopsis equestris cadmium/zinc-transporting ATPase HMA3-like
XM_020716074.1	LOC110018681_4	NW_018164472.1	WT_Te_inn	WT_Lip	9.38331	667.819	0.0082642	0.0444698	110018681	Phalaenopsis equestris BAG family molecular chaperone regulator 4
XM_020743144.1	LOC110038341_1	NW_018250549.1	WT_Te_inn	WT_Lip	9.38331	667.819	0.0082642	0.0444698	110038341	Phalaenopsis equestris protein LNK2
XM_020723473.1	LOC110023855_3	NW_018164675.1	WT_Te_inn	WT_Lip	9.35688	655.695	0.00844929	0.0452746	110023855	Phalaenopsis equestris ultraviolet-B receptor UVR8
XM_020740568.1	LOC110036180_1	NW_018223035.1	WT_Te_inn	WT_Lip	9.30252	631.448	0.00884171	0.0469931	110036180	Phalaenopsis equestris LOB domain-containing protein 25-like
XM_020739867.1	LOC110035609_1	NW_018218392.1	WT_Te_inn	WT_Lip	9.27455	619.325	0.00904993	0.0479231	110035609	Phalaenopsis equestris inorganic phosphate transporter 1-4-like
XM_020731809.1	LOC110029496_2	NW_018165020.1	WT_Te_inn	WT_Lip	9.24603	607.201	0.0092668	0.0487878	110029496	Phalaenopsis equestris serine/threonine-protein kinase prp4
XM_020744247.1	LOC110039251_1	NW_018253781.1	WT_Te_inn	WT_Lip	9.24603	607.201	0.0092668	0.0487878	110039251	Phalaenopsis equestris berberine bridge enzyme-like 8
XM_020719971.1	LOC110021471_2	NW_018164576.1	WT_Te_inn	WT_Lip	9.21693	595.077	0.00949283	0.0497662	110021471	Phalaenopsis equestris cyclin-T1-4-like
XM_020732226.1	LOC110029789_2	NW_018165044.1	WT_Te_inn	WT_Lip	8.32561	320.818	6.051e-10	1.55711e-08	110029789	Phalaenopsis equestris cyclin-dependent kinase F-4-like
XM_020716265.1	LOC110018820_4	NW_018164478.1	WT_Te_inn	WT_Lip	7.28393	155.841	0	0	110018820	Phalaenopsis equestris cyclin-dependent kinase G-2-like
XM_020737241.1	LOC110033311_4	NW_018165573.1	WT_Te_inn	WT_Lip	7.27664	155.055	2.36589e-13	9.15509e-12	110033311	Phalaenopsis equestris calmodulin-lysine N-methyltransferase
XM_020744563.1	LOC110039484_2	NW_018164444.1	WT_Te_inn	WT_Lip	6.55162	93.8069	5.05505e-11	1.49179e-09	110039484	Phalaenopsis equestris SUPPRESSOR OF ABI3-5
XM_020730751.1	LOC110028767_4	NW_018164967.1	WT_Te_inn	WT_Lip	6.33655	80.8148	2.25181e-10	6.09881e-09	110028767	Phalaenopsis equestris uncharacterized LOC110028767
XM_020725083.1	LOC110024892_2	NW_018164719.1	WT_Te_inn	WT_Lip	6.312	79.4514	3.69856e-06	5.14359e-05	110024892	Phalaenopsis equestris probable WRKY transcription factor 49
XM_020715095.1	LOC110017927_4	NW_018164444.1	WT_Te_inn	WT_Lip	6.21489	74.2792	5.29881e-06	7.10725e-05	110017927	Phalaenopsis equestris pentatricopeptide repeat-containing protein
XM_020723821.1	LOC110024077_1	NW_018164686.1	WT_Te_inn	WT_Lip	6.14901	70.9636	0	0	110024077	Phalaenopsis equestris LIM domain-containing protein WLIM1-like
XM_020720259.1	LOC110021618_14	NW_018164444.1	WT_Te_inn	WT_Lip	6.03692	65.659	1.01139e-05	0.000128318	110021618	Phalaenopsis equestris protein tas-like
XM_020741329.1	LOC110036801_1	NW_018230093.1	WT_Te_inn	WT_Lip	5.91855	60.4868	1.54088e-05	0.000187725	110036801	Phalaenopsis equestris F-box/LRR-repeat protein At3g48880-like
XM_020742521.1	LOC110037804_4	NW_018243366.1	WT_Te_inn	WT_Lip	5.91855	60.4868	1.54088e-05	0.000187725	110037804	Phalaenopsis equestris uncharacterized LOC110037804
XM_020720014.1	LOC110021500_1	NW_018164576.1	WT_Te_inn	WT_Lip	5.83387	57.0387	2.07332e-05	0.000245445	110021500	Phalaenopsis equestris sphinganine C4-monooxygenase 1-like
XM_020727805.1	LOC110026726_1	NW_018164841.1	WT_Te_inn	WT_Lip	5.0655	33.4864	7.54645e-07	1.19864e-05	110026726	Phalaenopsis equestris NAC domain-containing protein 92-like
XM_020736140.1	LOC110032490_1	NW_018165391.1	WT_Te_inn	WT_Lip	4.99958	31.9906	0	0	110032490	Phalaenopsis equestris protodermal factor 1-like
XM_020722481.1	LOC110023194_3	NW_018164665.1	WT_Te_inn	WT_Lip	4.99714	31.9367	5.37348e-14	2.26631e-12	110023194	Phalaenopsis equestris anaphase-promoting complex subunit 1
XM_020722739.1	LOC110023361_1	NW_018164666.1	WT_Te_inn	WT_Lip	4.89504	29.7545	0	0	110023361	Phalaenopsis equestris uncharacterized LOC110023361
XM_020734062.1	LOC110031031_2	NW_018165201.1	WT_Te_inn	WT_Lip	4.88039	29.454	0.000453978	0.00380038	110031031	Phalaenopsis equestris uncharacterized LOC110031031
XM_020719700.1	LOC110021269_1	NW_018164568.1	WT_Te_inn	WT_Lip	4.86758	29.1936	0	0	110021269	Phalaenopsis equestris beta-glucuronosyltransferase GlcAT14B-like
XM_020719065.1	LOC110020817_8	NW_018164549.1	WT_Te_inn	WT_Lip	4.83767	28.5946	0	0	110020817	Phalaenopsis equestris acyl-CoA-binding domain-containing protein 4
XM_020715092.1	LOC110017927_2	NW_018164444.1	WT_Te_inn	WT_Lip	4.60809	24.3878	0	0	110017927	Phalaenopsis equestris pentatricopeptide repeat-containing protein
XM_020718479.1	LOC110020391_2	NW_018164538.1	WT_Te_inn	WT_Lip	4.60181	24.2819	0.00102182	0.0076778	110020391	Phalaenopsis equestris probable serine/threonine-protein kinase PIX13
XM_020739082.1	LOC110034843_1	NW_018213872.1	WT_Te_inn	WT_Lip	4.59281	24.1309	0	0	110034843	Phalaenopsis equestris GDSL esterase/lipase At4g18970-like
XM_020718329.1	LOC110020280_2	NW_018164536.1	WT_Te_inn	WT_Lip	4.58066	23.9285	0	0	110020280	Phalaenopsis equestris deSI-like protein At4g17486
XM_020741540.1	LOC110036971_1	NW_018164444.1	WT_Te_inn	WT_Lip	4.57463	23.8288	0	0	110036971	Phalaenopsis equestris probable E3 ubiquitin-protein ligase HIP1
XM_020715591.1	LOC110018312_3	NW_018164450.1	WT_Te_inn	WT_Lip	4.55727	23.5437	1.25471e-07	2.28752e-06	110018312	Phalaenopsis equestris zinc finger protein CONSTANS-LIKE 5-like
XM_020716019.1	LOC110018652_1	NW_018164472.1	WT_Te_inn	WT_Lip	4.49556	22.5578	0.00137703	0.00990675	110018652	Phalaenopsis equestris probable ribosomal protein S11, mitochondrial
XM_020742059.1	LOC110037412_1	NW_018237541.1	WT_Te_inn	WT_Lip	4.48222	22.3503	1.57191e-05	0.000191055	110037412	Phalaenopsis equestris NAC domain-containing protein 100-like
XM_020743678.1	LOC110038774_1	NW_018251748.1	WT_Te_inn	WT_Lip	4.47206	22.1934	1.35592e-12	4.8695e-11	110038774	Phalaenopsis equestris protein EPIDERMAL PATTERNING FACTOR 1
XM_020720072.1	LOC110021538_1	NW_018164576.1	WT_Te_inn	WT_Lip	4.45914	21.9956	0	0	110021538	Phalaenopsis equestris protein EPIDERMAL PATTERNING FACTOR 2-like
XM_020732473.1	LOC110029961_9	NW_018165057.1	WT_Te_inn	WT_Lip	4.44094	21.7198	0	0	110029961	Phalaenopsis equestris NAC domain-containing protein 73-like
	matK_1	NC_017609.1	WT_Te_inn	WT_Lip	4.43557	21.6391	2.94099e-07	4.99968e-06	12079723	#N/A
XM_020723353.1	LOC110023775_2	NW_018164671.1	WT_Te_inn	WT_Lip	4.422	21.4365	0	0	110023775	Phalaenopsis equestris plant intracellular Ras-group-related LRR protein 4
XM_020723965.1	LOC110024160_3	NW_018164692.1	WT_Te_inn	WT_Lip	4.42104	21.4223	2.11836e-05	0.000250202	110024160	Phalaenopsis equestris interactor of constitutive active ROPs 3-like
XM_020732014.1	LOC110029636_2	NW_018165040.1	WT_Te_inn	WT_Lip	4.38085	20.8338	0.0018871	0.0129274	110029636	Phalaenopsis equestris floral homeotic protein AGAMOUS-like
XM_020742726.1	LOC110037972_1	NW_018246305.1	WT_Te_inn	WT_Lip	4.35715	20.4943	2.88071e-05	0.000329558	110037972	Phalaenopsis equestris pre-mRNA-processing factor 39-like
XM_020716584.1	LOC110019052_1	NW_018164483.1	WT_Te_inn	WT_Lip	4.34043	20.2581	0	0	110019052	Phalaenopsis equestris transcription factor bHLH18-like
XM_020725701.1	LOC110025292_1	NW_018164739.1	WT_Te_inn	WT_Lip	4.30095	19.7113	2.10942e-15	1.02999e-13	110025292	Phalaenopsis equestris uncharacterized LOC110025292
XM_020732258.1	LOC110029804_3	NW_018165046.1	WT_Te_inn	WT_Lip	4.25623	19.1097	0.00263562	0.0171481	110029804	Phalaenopsis equestris pentatricopeptide repeat-containing protein At1g13040, mitochondrial-like
XM_020718307.1	LOC110020266_2	NW_018164536.1	WT_Te_inn	WT_Lip	4.2202	18.6383	5.48772e-05	0.000586606	110020266	Phalaenopsis equestris glutamate synthase 1 [NADH], chloroplastic-like
XM_020739662.1	LOC110035431_1	NW_018217651.1	WT_Te_inn	WT_Lip	4.2202	18.6383	5.48772e-05	0.000586606	110035431	Phalaenopsis equestris scopoletin glucosyltransferase-like
XM_020725245.1	LOC110025017_1	NW_018164729.1	WT_Te_inn	WT_Lip	4.19785	18.3518	0	0	110025017	Phalaenopsis equestris myb-related protein 306-like
XM_020741990.1	LOC110037358_1	NW_018237354.1	WT_Te_inn	WT_Lip	4.16124	17.892	5.40101e-08	1.05289e-06	110037358	Phalaenopsis equestris hydroquinone glucosyltransferase-like
XM_020726006.1	LOC110025495_1	NW_018164743.1	WT_Te_inn	WT_Lip	4.15622	17.8298	1.90779e-06	2.80835e-05	110025495	Phalaenopsis equestris probable trafficking protein particle complex subunit 13 homolog
XM_020723943.1	LOC110024151_2	NW_018164692.1	WT_Te_inn	WT_Lip	4.11983	17.3857	0.00376147	0.0231361	110024151	Phalaenopsis equestris uncharacterized LOC110024151
	psbA_1	NC_017609.1	WT_Te_inn	WT_Lip	4.1166	17.3469	0	0	12079718	#N/A
XM_020717817.1	LOC110019934_2	NW_018164530.1	WT_Te_inn	WT_Lip	4.08126	16.9271	1.04596e-07	1.94473e-06	110019934	Phalaenopsis equestris ABC transporter B family member 21-like
XM_020726698.1	LOC110025983_1	NW_018164789.1	WT_Te_inn	WT_Lip	4.05357	16.6053	0	0	110025983	Phalaenopsis equestris pectinesterase-like
XM_020727963.1	LOC110026813_1	NW_018164844.1	WT_Te_inn	WT_Lip	4.05067	16.572	1.09808e-11	3.52626e-10	110026813	Phalaenopsis equestris cytokinin dehydrogenase 6-like
	rbcL_1	NC_017609.1	WT_Te_inn	WT_Lip	4.01946	16.2173	0	0	12079676	#N/A
XM_020719284.1	LOC110020975_1	NW_018164556.1	WT_Te_inn	WT_Lip	4.00663	16.0737	0	0	110020975	Phalaenopsis equestris uncharacterized AAA domain-containing protein C16E9.10c
XM_020723958.1	LOC110024160_7	NW_018164692.1	WT_Te_inn	WT_Lip	4.00578	16.0642	0	0	110024160	Phalaenopsis equestris interactor of constitutive active ROPs 3-like
XM_020733474.1	LOC110030652_10	NW_018165185.1	WT_Te_inn	WT_Lip	3.9868	15.8543	0.000157181	0.00148233	110030652	Phalaenopsis equestris peptide chain release factor 2
	psbB_1	NC_017609.1	WT_Te_inn	WT_Lip	3.97473	15.7221	0	0	12079704	#N/A
XM_020715644.1	LOC110018356_1	NW_018164458.1	WT_Te_inn	WT_Lip	3.92505	15.19	0	0	110018356	Phalaenopsis equestris protein indeterminate-domain 7-like
XM_020727430.1	LOC110026478_2	NW_018164814.1	WT_Te_inn	WT_Lip	3.91985	15.1353	1.11022e-16	6.07229e-15	110026478	Phalaenopsis equestris uncharacterized protein At5g19025-like
XM_020742861.1	LOC110038095_1	NW_018248653.1	WT_Te_inn	WT_Lip	3.91363	15.0702	0	0	110038095	Phalaenopsis equestris repetitive proline-rich cell wall protein 1-like
XM_020742101.1	LOC110037447_3	NW_018237947.1	WT_Te_inn	WT_Lip	3.89618	14.8891	8.1577e-11	2.33399e-09	110037447	Phalaenopsis equestris monocopper oxidase-like protein SKS1
XM_020718774.1	LOC110020615_1	NW_018164444.1	WT_Te_inn	WT_Lip	3.89341	14.8604	0	0	110020615	Phalaenopsis equestris GDSL esterase/lipase EXL3-like
XM_020727985.1	LOC110026826_1	NW_018164844.1	WT_Te_inn	WT_Lip	3.81966	14.1199	0	0	110026826	Phalaenopsis equestris cationic peroxidase 1-like
XM_020715768.1	LOC110018451_2	NW_018164464.1	WT_Te_inn	WT_Lip	3.81067	14.0322	8.87281e-07	1.38936e-05	110018451	Phalaenopsis equestris actin-related protein 3
XM_020719336.1	LOC110021016_1	NW_018164556.1	WT_Te_inn	WT_Lip	3.80718	13.9983	0.000339352	0.00293281	110021016	Phalaenopsis equestris probable membrane-associated kinase regulator 6
XM_020743399.1	LOC110038532_1	NW_018250988.1	WT_Te_inn	WT_Lip	3.78392	13.7744	0	0	110038532	Phalaenopsis equestris desiccation-related protein PCC13-62
XM_020720819.1	LOC110022041_1	NW_018164606.1	WT_Te_inn	WT_Lip	3.76079	13.5554	0	0	110022041	Phalaenopsis equestris ABC transporter G family member 45-like
XM_020726298.1	LOC110025687_1	NW_018164768.1	WT_Te_inn	WT_Lip	3.7507	13.4608	3.2585e-13	1.23923e-11	110025687	Phalaenopsis equestris la-related protein 1B-like
XM_020719235.1	LOC110020931_5	NW_018164555.1	WT_Te_inn	WT_Lip	3.74563	13.4136	0	0	110020931	Phalaenopsis equestris transcription factor TCP2-like
XM_020736888.1	LOC110033039_3	NW_018165520.1	WT_Te_inn	WT_Lip	3.70772	13.0657	7.31968e-11	2.11574e-09	110033039	Phalaenopsis equestris protein YABBY 4-like
XM_020727752.1	LOC110026697_9	NW_018164834.1	WT_Te_inn	WT_Lip	3.67971	12.8146	0	0	110026697	Phalaenopsis equestris exportin-7-A
XM_020729241.1	LOC110027711_1	NW_018164877.1	WT_Te_inn	WT_Lip	3.67252	12.7509	3.6377e-05	0.000408756	110027711	Phalaenopsis equestris dCTP pyrophosphatase 1-like
	rps14_1	NC_017609.1	WT_Te_inn	WT_Lip	3.65231	12.5735	1.53889e-10	4.23838e-09	12079675	#N/A
	PsaA_1	NC_017609.1	WT_Te_inn	WT_Lip	3.60491	12.1671	0	0	12079624	#N/A
XM_020730356.1	LOC110028460_3	NW_018164444.1	WT_Te_inn	WT_Lip	3.60196	12.1423	0.000782617	0.0061011	110028460	Phalaenopsis equestris DEAD-box ATP-dependent RNA helicase 47B-like
XM_020722141.1	LOC110022965_1	NW_018164645.1	WT_Te_inn	WT_Lip	3.60196	12.1423	0.000782617	0.0061011	110022965	Phalaenopsis equestris probable WRKY transcription factor 49
XM_020728601.1	LOC110027253_1	NW_018164862.1	WT_Te_inn	WT_Lip	3.60196	12.1423	0.000782617	0.0061011	110027253	Phalaenopsis equestris uncharacterized LOC110027253
XM_020716588.1	LOC110019052_6	NW_018164483.1	WT_Te_inn	WT_Lip	3.58038	11.9619	0	0	110019052	Phalaenopsis equestris transcription factor bHLH18-like
XM_020741957.1	LOC110037334_3	NW_018237177.1	WT_Te_inn	WT_Lip	3.57223	11.8946	0	0	110037334	Phalaenopsis equestris cullin-1
XM_020736646.1	LOC110032872_1	NW_018165482.1	WT_Te_inn	WT_Lip	3.54058	11.6365	0	0	110032872	Phalaenopsis equestris uncharacterized LOC110032872
XM_020732557.1	LOC110030016_1	NW_018164444.1	WT_Te_inn	WT_Lip	3.53853	11.6199	6.52217e-06	8.59543e-05	110030016	Phalaenopsis equestris putative glucan endo-1,3-beta-glucosidase GVI
XM_020719658.1	LOC110021242_2	NW_018164567.1	WT_Te_inn	WT_Lip	3.52648	11.5233	7.05389e-09	1.56986e-07	110021242	Phalaenopsis equestris probable serine/threonine-protein kinase WNK4
XM_020729509.1	LOC110027889_4	NW_018164903.1	WT_Te_inn	WT_Lip	3.52119	11.4811	8.46527e-05	0.000856683	110027889	Phalaenopsis equestris glucan endo-1,3-beta-glucosidase 2-like
XM_020718907.1	LOC110020714_1	NW_018164549.1	WT_Te_inn	WT_Lip	3.50371	11.3428	1.06249e-09	2.65039e-08	110020714	Phalaenopsis equestris dehydration-responsive element-binding protein 2E
XM_020715850.1	LOC110018514_1	NW_018164466.1	WT_Te_inn	WT_Lip	3.47102	11.0887	0	0	110018514	Phalaenopsis equestris uncharacterized LOC110018514
XM_020744643.1	LOC110039541_1	NW_018164444.1	WT_Te_inn	WT_Lip	3.43913	10.8463	0.00013173	0.00126802	110039541	Phalaenopsis equestris two-component response regulator ORR5-like
	trnG(ucc)_1	NC_017609.1	WT_Te_inn	WT_Lip	3.43715	10.8314	0	0	12079652	#N/A
XM_020719229.1	LOC110020931_4	NW_018164555.1	WT_Te_inn	WT_Lip	3.42843	10.7661	0	0	110020931	Phalaenopsis equestris transcription factor TCP2-like
XM_020721320.1	LOC110022400_1	NW_018164630.1	WT_Te_inn	WT_Lip	3.42701	10.7556	0	0	110022400	Phalaenopsis equestris GDSL esterase/lipase At5g33370-like
XM_020735786.1	LOC110032225_3	NW_018165329.1	WT_Te_inn	WT_Lip	3.39749	10.5377	1.9448e-06	2.85874e-05	110032225	Phalaenopsis equestris uncharacterized LOC110032225
XM_020736688.1	LOC110032903_5	NW_018165494.1	WT_Te_inn	WT_Lip	3.3968	10.5327	0	0	110032903	Phalaenopsis equestris pentatricopeptide repeat-containing protein At1g11710, mitochondrial-like
XM_020738855.1	LOC110034607_1	NW_018211187.1	WT_Te_inn	WT_Lip	3.37871	10.4014	3.65799e-08	7.31056e-07	110034607	Phalaenopsis equestris proline-rich protein 4-like
XM_020742970.1	LOC110038200_1	NW_018250114.1	WT_Te_inn	WT_Lip	3.37425	10.3693	9.53682e-14	3.85419e-12	110038200	Phalaenopsis equestris beta-glucuronosyltransferase GlcAT14A-like
XM_020742787.1	LOC110038030_1	NW_018247317.1	WT_Te_inn	WT_Lip	3.36264	10.2862	0.00195301	0.01332	110038030	Phalaenopsis equestris V-type proton ATPase subunit G 1-like
XM_020738506.1	LOC110034224_1	NW_018194826.1	WT_Te_inn	WT_Lip	3.33124	10.0648	0	0	110034224	Phalaenopsis equestris desiccation-related protein PCC13-62-like
XM_020734531.1	LOC110031366_1	NW_018165243.1	WT_Te_inn	WT_Lip	3.28361	9.73791	0	0	110031366	Phalaenopsis equestris tropinone reductase homolog At5g06060-like
XM_020717248.1	LOC110019546_4	NW_018164503.1	WT_Te_inn	WT_Lip	3.26237	9.59558	0	0	110019546	Phalaenopsis equestris uncharacterized ATP-dependent helicase YprA
	PsaB_1	NC_017609.1	WT_Te_inn	WT_Lip	3.24985	9.51266	0	0	12079699	#N/A
XM_020732457.1	LOC110029952_1	NW_018164444.1	WT_Te_inn	WT_Lip	3.24147	9.45756	0	0	110029952	Phalaenopsis equestris transcription factor PIF4-like
XM_020723178.1	LOC110023662_2	NW_018164668.1	WT_Te_inn	WT_Lip	3.2398	9.44661	0	0	110023662	Phalaenopsis equestris symplekin
	trnA(ugc)_2_1	NC_017609.1	WT_Te_inn	WT_Lip	3.22361	9.34124	0	0	12079714	#N/A
XM_020735722.1	LOC110032183_2	NW_018165322.1	WT_Te_inn	WT_Lip	3.21862	9.30895	1.09215e-09	2.71783e-08	110032183	Phalaenopsis equestris inositol polyphosphate multikinase beta-like
XM_020716322.1	LOC110018857_1	NW_018164444.1	WT_Te_inn	WT_Lip	3.21212	9.26713	0	0	110018857	Phalaenopsis equestris ATP synthase subunit a
XM_020724273.1	LOC110024354_2	NW_018164697.1	WT_Te_inn	WT_Lip	3.20282	9.20755	6.12452e-05	0.000645326	110024354	Phalaenopsis equestris BTB/POZ domain-containing protein At5g47800
XM_020741039.1	LOC110036566_1	NW_018227775.1	WT_Te_inn	WT_Lip	3.20204	9.20262	0	0	110036566	Phalaenopsis equestris glycerol-3-phosphate acyltransferase 1-like
XM_020726277.1	LOC110025671_1	NW_018164764.1	WT_Te_inn	WT_Lip	3.18966	9.12397	0	0	110025671	Phalaenopsis equestris laccase-14-like
XM_020727318.1	LOC110026399_1	NW_018164814.1	WT_Te_inn	WT_Lip	3.1736	9.02293	9.49907e-13	3.46772e-11	110026399	Phalaenopsis equestris myb-related protein 306-like
XM_020715592.1	LOC110018312_2	NW_018164450.1	WT_Te_inn	WT_Lip	3.17135	9.0089	1.07888e-08	2.32619e-07	110018312	Phalaenopsis equestris zinc finger protein CONSTANS-LIKE 5-like
XM_020730911.1	LOC110028878_2	NW_018164975.1	WT_Te_inn	WT_Lip	3.16694	8.98143	1.19063e-05	0.000149327	110028878	Phalaenopsis equestris putative ALA-interacting subunit 2
XM_020737299.1	LOC110033357_1	NW_018165585.1	WT_Te_inn	WT_Lip	3.16694	8.98143	1.19063e-05	0.000149327	110033357	Phalaenopsis equestris splicing factor U2af small subunit B-like
XM_020732750.1	LOC110030153_5	NW_018164444.1	WT_Te_inn	WT_Lip	3.16384	8.9621	2.74558e-13	1.05584e-11	110030153	Phalaenopsis equestris E3 ubiquitin protein ligase RIN2-like
XM_020736539.1	LOC110032783_1	NW_018165466.1	WT_Te_inn	WT_Lip	3.16054	8.94166	0.000543221	0.00444293	110032783	Phalaenopsis equestris uncharacterized LOC110032783
XM_020723562.1	LOC110023909_1	NW_018164677.1	WT_Te_inn	WT_Lip	3.123	8.71199	0	0	110023909	Phalaenopsis equestris myb-related protein Myb4-like
XM_020733102.1	LOC110030404_1	NW_018165155.1	WT_Te_inn	WT_Lip	3.08992	8.51451	0	0	110030404	Phalaenopsis equestris vacuolar protein sorting-associated protein 32 homolog 2-like
XM_020725908.1	LOC110025438_1	NW_018164739.1	WT_Te_inn	WT_Lip	3.08801	8.50324	0	0	110025438	Phalaenopsis equestris homeobox protein BEL1 homolog
XM_020733231.1	LOC110030486_1	NW_018164444.1	WT_Te_inn	WT_Lip	3.07557	8.43022	0.00536174	0.0310423	110030486	Phalaenopsis equestris uncharacterized LOC110030486
XM_020721182.1	LOC110022307_2	NW_018164622.1	WT_Te_inn	WT_Lip	3.07557	8.43022	0.00536174	0.0310423	110022307	Phalaenopsis equestris basic leucine zipper 2-like
XM_020723604.1	LOC110023942_1	NW_018164679.1	WT_Te_inn	WT_Lip	3.07557	8.43022	0.00536174	0.0310423	110023942	Phalaenopsis equestris choline-phosphate cytidylyltransferase 1-like
XM_020720300.1	LOC110021618_23	NW_018164444.1	WT_Te_inn	WT_Lip	3.05429	8.30679	0.000900678	0.00688452	110021618	Phalaenopsis equestris protein tas-like
XM_020725489.1	LOC110025178_1	NW_018164735.1	WT_Te_inn	WT_Lip	3.05429	8.30679	0.000900678	0.00688452	110025178	Phalaenopsis equestris sugar transport protein 6-like
XM_020739207.1	LOC110034969_1	NW_018214953.1	WT_Te_inn	WT_Lip	3.05429	8.30679	0.000900678	0.00688452	110034969	Phalaenopsis equestris 1-aminocyclopropane-1-carboxylate oxidase 1-like
XM_020736749.1	LOC110032954_4	NW_018165509.1	WT_Te_inn	WT_Lip	3.05228	8.29524	2.38233e-09	5.62117e-08	110032954	Phalaenopsis equestris BTB/POZ domain-containing protein At1g30440
XM_020715554.1	LOC110018284_1	NW_018164448.1	WT_Te_inn	WT_Lip	3.0431	8.24261	0.000162864	0.00152966	110018284	Phalaenopsis equestris mannose-specific lectin-like
XM_020728000.1	LOC110026834_2	NW_018164844.1	WT_Te_inn	WT_Lip	3.03152	8.17671	6.27302e-06	8.30243e-05	110026834	Phalaenopsis equestris mitogen-activated protein kinase kinase 2-like
XM_020716367.1	LOC110018893_1	NW_018164478.1	WT_Te_inn	WT_Lip	3.02548	8.14254	0	0	110018893	Phalaenopsis equestris bibenzyl synthase
XM_020734382.1	LOC110031268_1	NW_018165240.1	WT_Te_inn	WT_Lip	3.02082	8.11629	0	0	110031268	Phalaenopsis equestris uncharacterized LOC110031268
XM_020737833.1	LOC110033754_1	NW_018165717.1	WT_Te_inn	WT_Lip	3.01859	8.10373	2.4032e-10	6.48613e-09	110033754	Phalaenopsis equestris uncharacterized LOC110033754
	LOC110035202_1	NW_018216681.1	WT_Te_inn	WT_Lip	3.01391	8.0775	0	0	110035202	#N/A
XM_020743699.1	LOC110038796_1	NW_018164444.1	WT_Te_inn	WT_Lip	2.96641	7.81589	0	0	110038796	Phalaenopsis equestris subtilisin-like protease SBT1.2
XM_020738329.1	LOC110034076_1	NW_018165782.1	WT_Te_inn	WT_Lip	2.95608	7.76014	0.000270893	0.00239054	110034076	Phalaenopsis equestris glycine-rich protein 5-like
XM_020715773.1	LOC110018454_1	NW_018164464.1	WT_Te_inn	WT_Lip	2.94769	7.71513	0	0	110018454	Phalaenopsis equestris GDSL esterase/lipase At5g45670-like
XM_020736241.1	LOC110032574_1	NW_018165412.1	WT_Te_inn	WT_Lip	2.93959	7.67192	0.00152121	0.0107713	110032574	Phalaenopsis equestris probable LRR receptor-like serine/threonine-protein kinase At1g12460
XM_020723158.1	LOC110023650_1	NW_018164668.1	WT_Te_inn	WT_Lip	2.93562	7.65083	7.42709e-07	1.1809e-05	110023650	Phalaenopsis equestris uncharacterized LOC110023650
XM_020726153.1	LOC110025593_2	NW_018164751.1	WT_Te_inn	WT_Lip	2.92919	7.61685	0	0	110025593	Phalaenopsis equestris tetratricopeptide repeat protein 27 homolog
	trnA(ugc)_1_1	NC_017609.1	WT_Te_inn	WT_Lip	2.92669	7.60365	0	0	12079681	#N/A
	ycf4_1	NC_017609.1	WT_Te_inn	WT_Lip	2.91937	7.56515	9.79243e-11	2.78114e-09	12079711	#N/A
XM_020738553.1	LOC110034273_1	NW_018200587.1	WT_Te_inn	WT_Lip	2.91165	7.52477	1.67629e-05	0.000202469	110034273	Phalaenopsis equestris protein argonaute 7-like
XM_020738715.1	LOC110034438_2	NW_018164444.1	WT_Te_inn	WT_Lip	2.90732	7.50222	0.00926605	0.0487878	110034438	Phalaenopsis equestris uncharacterized protein At3g03773
XM_020732093.1	LOC110029686_1	NW_018165040.1	WT_Te_inn	WT_Lip	2.90732	7.50222	0.00926605	0.0487878	110029686	Phalaenopsis equestris KAT8 regulatory NSL complex subunit 3
	rps7_2_1	NC_017609.1	WT_Te_inn	WT_Lip	2.89242	7.42514	8.51898e-05	0.000861556	12079694	#N/A
XM_020737305.1	LOC110033359_7	NW_018164444.1	WT_Te_inn	WT_Lip	2.88355	7.37965	0	0	110033359	Phalaenopsis equestris probable methyltransferase PMT18
XM_020734076.1	LOC110031044_1	NW_018165204.1	WT_Te_inn	WT_Lip	2.87587	7.34044	2.22831e-09	5.28191e-08	110031044	Phalaenopsis equestris ribosomal protein S2, mitochondrial
	cemA_1	NC_017609.1	WT_Te_inn	WT_Lip	2.85891	7.25467	4.30721e-07	7.1495e-06	12079703	#N/A
XM_020741484.1	LOC110036923_1	NW_018231538.1	WT_Te_inn	WT_Lip	2.83836	7.15207	4.24397e-11	1.26693e-09	110036923	Phalaenopsis equestris uncharacterized LOC110036923
XM_020727648.1	LOC110026638_2	NW_018164832.1	WT_Te_inn	WT_Lip	2.83474	7.13416	1.57858e-07	2.81822e-06	110026638	Phalaenopsis equestris uncharacterized LOC110026638
XM_020716417.1	LOC110018937_1	NW_018164478.1	WT_Te_inn	WT_Lip	2.83438	7.13236	0	0	110018937	Phalaenopsis equestris probable methyltransferase At1g27930
XM_020736889.1	LOC110033039_2	NW_018165520.1	WT_Te_inn	WT_Lip	2.8343	7.13195	0	0	110033039	Phalaenopsis equestris protein YABBY 4-like
XM_020716351.1	LOC110018882_1	NW_018164478.1	WT_Te_inn	WT_Lip	2.81497	7.03704	0.00262006	0.017072	110018882	Phalaenopsis equestris DNA replication complex GINS protein PSF1
	LOC110018886_1	NW_018164478.1	WT_Te_inn	WT_Lip	2.81477	7.03606	0.000143115	0.00136452	110018886	#N/A
XM_020727069.1	LOC110026204_1	NW_018164444.1	WT_Te_inn	WT_Lip	2.81468	7.03563	9.33448e-06	0.00011926	110026204	Phalaenopsis equestris uncharacterized LOC110026204
XM_020738615.1	LOC110034340_1	NW_018204327.1	WT_Te_inn	WT_Lip	2.81468	7.03563	9.33448e-06	0.00011926	110034340	Phalaenopsis equestris VQ motif-containing protein 22-like
XM_020727311.1	LOC110026393_2	NW_018164812.1	WT_Te_inn	WT_Lip	2.81463	7.03539	6.99941e-07	1.11864e-05	110026393	Phalaenopsis equestris reticulon-like protein B9
XM_020741935.1	LOC110037272_6	NW_018164444.1	WT_Te_inn	WT_Lip	2.81449	7.03471	0	0	110037272	Phalaenopsis equestris sphingoid long-chain bases kinase 1-like
XM_020722648.1	LOC110023314_1	NW_018164666.1	WT_Te_inn	WT_Lip	2.80662	6.99641	1.11022e-16	6.07229e-15	110023314	Phalaenopsis equestris protein STRUBBELIG-RECEPTOR FAMILY 8
XM_020738989.1	LOC110034745_1	NW_018212902.1	WT_Te_inn	WT_Lip	2.78354	6.88541	5.58975e-12	1.86267e-10	110034745	Phalaenopsis equestris RNA polymerase sigma factor sigA-like
	rrn16_1_1	NC_017609.1	WT_Te_inn	WT_Lip	2.78253	6.88056	0	0	12079642	#N/A
XM_020743698.1	LOC110038797_1	NW_018251827.1	WT_Te_inn	WT_Lip	2.7809	6.87283	4.6413e-05	0.000507885	110038797	Phalaenopsis equestris NAC domain-containing protein 35-like
XM_020739069.1	LOC110034830_1	NW_018213724.1	WT_Te_inn	WT_Lip	2.7801	6.869	4.407e-11	1.31306e-09	110034830	Phalaenopsis equestris uncharacterized LOC110034830
	psbK_1	NC_017609.1	WT_Te_inn	WT_Lip	2.77579	6.84852	3.77334e-10	9.94138e-09	12079724	#N/A
	rrn16_2_1	NC_017609.1	WT_Te_inn	WT_Lip	2.77488	6.84417	0	0	12079709	#N/A
XM_020718359.1	LOC110020306_1	NW_018164536.1	WT_Te_inn	WT_Lip	2.76895	6.81611	1.14394e-06	1.75399e-05	110020306	Phalaenopsis equestris uncharacterized LOC110020306
XM_020743615.1	LOC110038720_1	NW_018251568.1	WT_Te_inn	WT_Lip	2.76452	6.7952	0.000781848	0.00609972	110038720	Phalaenopsis equestris stellacyanin-like
XM_020720352.1	LOC110021739_1	NW_018164582.1	WT_Te_inn	WT_Lip	2.76107	6.77901	0	0	110021739	Phalaenopsis equestris uncharacterized LOC110021739
XM_020721023.1	LOC110022196_4	NW_018164616.1	WT_Te_inn	WT_Lip	2.75599	6.75515	1.55177e-05	0.000188681	110022196	Phalaenopsis equestris E3 ubiquitin-protein ligase RGLG4-like
XM_020721232.1	LOC110022349_1	NW_018164628.1	WT_Te_inn	WT_Lip	2.75599	6.75515	1.55177e-05	0.000188681	110022349	Phalaenopsis equestris BTB/POZ and TAZ domain-containing protein 1-like
XM_020741699.1	LOC110037117_1	NW_018234107.1	WT_Te_inn	WT_Lip	2.75129	6.73321	0	0	110037117	Phalaenopsis equestris alpha-humulene synthase-like
XM_020716586.1	LOC110019052_3	NW_018164483.1	WT_Te_inn	WT_Lip	2.74015	6.68138	0	0	110019052	Phalaenopsis equestris transcription factor bHLH18-like
XM_020718793.1	LOC110020633_4	NW_018164547.1	WT_Te_inn	WT_Lip	2.73714	6.66748	0	0	110020633	Phalaenopsis equestris pre-mRNA-splicing factor SYF1
XM_020728184.1	LOC110026950_1	NW_018164847.1	WT_Te_inn	WT_Lip	2.7329	6.64791	0	0	110026950	Phalaenopsis equestris heavy metal-associated isoprenylated plant protein 20-like
	rpoC1_1	NC_017609.1	WT_Te_inn	WT_Lip	2.73288	6.64783	0	0	12079696	#N/A
XM_020735266.1	LOC110031847_1	NW_018165291.1	WT_Te_inn	WT_Lip	2.7327	6.64699	0.000243158	0.00217686	110031847	Phalaenopsis equestris bZIP transcription factor 53-like
XM_020723925.1	LOC110024138_1	NW_018164692.1	WT_Te_inn	WT_Lip	2.73063	6.63746	2.26613e-09	5.35516e-08	110024138	Phalaenopsis equestris GDSL esterase/lipase At5g33370-like
XM_020734075.1	LOC110031043_1	NW_018165204.1	WT_Te_inn	WT_Lip	2.73063	6.63746	2.26613e-09	5.35516e-08	110031043	Phalaenopsis equestris ribosomal protein S4, mitochondrial
XM_020735885.1	LOC110032283_4	NW_018164444.1	WT_Te_inn	WT_Lip	2.72584	6.61546	4.62307e-11	1.36953e-09	110032283	Phalaenopsis equestris uncharacterized LOC110032283
XM_020742177.1	LOC110037514_1	NW_018238735.1	WT_Te_inn	WT_Lip	2.71599	6.57045	0	0	110037514	Phalaenopsis equestris kinesin-like protein KIN-7A
XM_020718178.1	LOC110020173_1	NW_018164536.1	WT_Te_inn	WT_Lip	2.7108	6.54686	7.82972e-05	0.000797843	110020173	Phalaenopsis equestris NAC domain-containing protein 43-like
XM_020735262.1	LOC110031844_1	NW_018165291.1	WT_Te_inn	WT_Lip	2.7108	6.54686	7.82972e-05	0.000797843	110031844	Phalaenopsis equestris geranylgeranyl transferase type-2 subunit beta 1-like
XM_020722524.1	LOC110023219_2	NW_018164665.1	WT_Te_inn	WT_Lip	2.70952	6.54103	6.78948e-07	1.08846e-05	110023219	Phalaenopsis equestris protein IQ-DOMAIN 1-like
XM_020715398.1	LOC110018171_10	NW_018164446.1	WT_Te_inn	WT_Lip	2.70418	6.51686	0	0	110018171	Phalaenopsis equestris mediator of RNA polymerase II transcription subunit 21
XM_020731954.1	LOC110029599_2	NW_018165038.1	WT_Te_inn	WT_Lip	2.70181	6.50618	0	0	110029599	Phalaenopsis equestris mitogen-activated protein kinase kinase kinase YODA
XM_020719541.1	LOC110021159_2	NW_018164565.1	WT_Te_inn	WT_Lip	2.69938	6.49523	2.50728e-07	4.30016e-06	110021159	Phalaenopsis equestris uncharacterized protein C3F10.06c
	rrn23_1_1	NC_017609.1	WT_Te_inn	WT_Lip	2.69808	6.48937	0	0	12079706	#N/A
XM_020727138.1	LOC110026259_2	NW_018164444.1	WT_Te_inn	WT_Lip	2.69639	6.4818	0	0	110026259	Phalaenopsis equestris uncharacterized LOC110026259
XM_020724492.1	LOC110024492_3	NW_018164700.1	WT_Te_inn	WT_Lip	2.69481	6.47467	2.59966e-05	0.00030053	110024492	Phalaenopsis equestris probable indole-3-pyruvate monooxygenase YUCCA4
XM_020741059.1	LOC110036581_2	NW_018228071.1	WT_Te_inn	WT_Lip	2.69051	6.45542	0	0	110036581	Phalaenopsis equestris vacuolar protein sorting-associated protein 41 homolog
XM_020718319.1	LOC110020273_1	NW_018164536.1	WT_Te_inn	WT_Lip	2.68904	6.44882	0	0	110020273	Phalaenopsis equestris putative GATA transcription factor 22
XM_020715546.1	LOC110018273_1	NW_018164448.1	WT_Te_inn	WT_Lip	2.68261	6.42016	8.87498e-06	0.000114238	110018273	Phalaenopsis equestris heat stress transcription factor A-4b-like
XM_020743402.1	LOC110038534_1	NW_018250991.1	WT_Te_inn	WT_Lip	2.67856	6.40217	0.00460674	0.0273201	110038534	Phalaenopsis equestris ethylene-responsive transcription factor ERF026-like
XM_020723229.1	LOC110023695_1	NW_018164668.1	WT_Te_inn	WT_Lip	2.67671	6.39395	0	0	110023695	Phalaenopsis equestris transcription repressor OFP1-like
XM_020742043.1	LOC110037394_1	NW_018164444.1	WT_Te_inn	WT_Lip	2.66173	6.3279	7.21645e-14	2.95502e-12	110037394	Phalaenopsis equestris geraniol 8-hydroxylase-like
XM_020731441.1	LOC110029243_1	NW_018164992.1	WT_Te_inn	WT_Lip	2.66173	6.3279	7.21645e-14	2.95502e-12	110029243	Phalaenopsis equestris 2-hydroxy-6-oxononadienedioate/2-hydroxy-6-oxononatrienedioate hydrolase-like
XM_020729956.1	LOC110028202_1	NW_018164944.1	WT_Te_inn	WT_Lip	2.65826	6.31273	0.00135798	0.00978559	110028202	Phalaenopsis equestris serine/threonine-protein kinase EDR1
XM_020734912.1	LOC110031614_6	NW_018165280.1	WT_Te_inn	WT_Lip	2.65826	6.31273	0.00135798	0.00978559	110031614	Phalaenopsis equestris CST complex subunit CTC1
XM_020736361.1	LOC110032664_1	NW_018165437.1	WT_Te_inn	WT_Lip	2.65826	6.31273	0.00135798	0.00978559	110032664	Phalaenopsis equestris RNA pseudouridine synthase 4, mitochondrial
XM_020735844.1	LOC110032270_1	NW_018165342.1	WT_Te_inn	WT_Lip	2.64829	6.26926	0	0	110032270	Phalaenopsis equestris uncharacterized LOC110032270
XM_020741443.1	LOC110036893_1	NW_018231255.1	WT_Te_inn	WT_Lip	2.64568	6.25792	0.000417917	0.00353289	110036893	Phalaenopsis equestris inactive LRR receptor-like serine/threonine-protein kinase BIR2
	psbC_1	NC_017609.1	WT_Te_inn	WT_Lip	2.64547	6.25699	0	0	12079673	#N/A
XM_020741835.1	LOC110037238_1	NW_018235871.1	WT_Te_inn	WT_Lip	2.6436	6.24891	0	0	110037238	Phalaenopsis equestris GDSL esterase/lipase At1g33811
XM_020718031.1	LOC110020058_1	NW_018164532.1	WT_Te_inn	WT_Lip	2.63712	6.22089	0.000133319	0.00128053	110020058	Phalaenopsis equestris calcium uniporter protein 2, mitochondrial-like
XM_020724050.1	LOC110024218_3	NW_018164693.1	WT_Te_inn	WT_Lip	2.62767	6.18027	5.20214e-11	1.53082e-09	110024218	Phalaenopsis equestris yrdC domain-containing protein, mitochondrial
	rrn23_2_1	NC_017609.1	WT_Te_inn	WT_Lip	2.62266	6.15883	0	0	12079713	#N/A
XM_020739987.1	LOC110035712_1	NW_018219187.1	WT_Te_inn	WT_Lip	2.60419	6.0805	8.50098e-13	3.12547e-11	110035712	Phalaenopsis equestris uncharacterized LOC110035712
XM_020724090.1	LOC110024238_3	NW_018164693.1	WT_Te_inn	WT_Lip	2.58499	6.0001	1.02141e-14	4.62952e-13	110024238	Phalaenopsis equestris myb-related protein 306-like
XM_020719143.1	LOC110020871_1	NW_018164549.1	WT_Te_inn	WT_Lip	2.58346	5.99374	1.39655e-12	4.9865e-11	110020871	Phalaenopsis equestris LOB domain-containing protein 29-like
XM_020726069.1	LOC110025526_1	NW_018164743.1	WT_Te_inn	WT_Lip	2.57563	5.96133	4.09699e-07	6.81518e-06	110025526	Phalaenopsis equestris maspardin
XM_020730046.1	LOC110028271_3	NW_018164947.1	WT_Te_inn	WT_Lip	2.57057	5.94045	0	0	110028271	Phalaenopsis equestris ribosome biogenesis protein BMS1 homolog
XM_020722152.1	LOC110022976_1	NW_018164645.1	WT_Te_inn	WT_Lip	2.57022	5.93899	8.64554e-06	0.000111656	110022976	Phalaenopsis equestris zinc finger protein ZAT12-like
XM_020734336.1	LOC110031231_1	NW_018165229.1	WT_Te_inn	WT_Lip	2.56752	5.9279	2.50691e-05	0.00029077	110031231	Phalaenopsis equestris probable mitochondrial intermediate peptidase, mitochondrial
XM_020722223.1	LOC110023018_3	NW_018164646.1	WT_Te_inn	WT_Lip	2.56406	5.91371	7.46802e-05	0.000765775	110023018	Phalaenopsis equestris WAT1-related protein At3g30340-like
XM_020743314.1	LOC110038463_1	NW_018250867.1	WT_Te_inn	WT_Lip	2.56406	5.91371	7.46802e-05	0.000765775	110038463	Phalaenopsis equestris ethylene-responsive transcription factor ERF019-like
XM_020717340.1	LOC110019606_2	NW_018164505.1	WT_Te_inn	WT_Lip	2.55962	5.89553	0	0	110019606	Phalaenopsis equestris receptor-like serine/threonine-protein kinase SD1-8
XM_020721211.1	LOC110022335_1	NW_018164628.1	WT_Te_inn	WT_Lip	2.55959	5.8954	1.96162e-10	5.35501e-09	110022335	Phalaenopsis equestris BTB/POZ and TAZ domain-containing protein 1-like
XM_020744251.1	LOC110039250_1	NW_018164444.1	WT_Te_inn	WT_Lip	2.55959	5.89538	0	0	110039250	Phalaenopsis equestris putative 4-coumarate--CoA ligase-like 8
XM_020730297.1	LOC110028446_2	NW_018164951.1	WT_Te_inn	WT_Lip	2.55525	5.8777	0	0	110028446	Phalaenopsis equestris uncharacterized LOC110028446
XM_020733727.1	LOC110030795_3	NW_018164444.1	WT_Te_inn	WT_Lip	2.54594	5.8399	0	0	110030795	Phalaenopsis equestris Niemann-Pick C1 protein-like
XM_020733384.1	LOC110030601_1	NW_018165181.1	WT_Te_inn	WT_Lip	2.54356	5.83026	0.00239482	0.0158208	110030601	Phalaenopsis equestris auxin-responsive protein IAA31-like
XM_020718746.1	LOC110020591_1	NW_018164546.1	WT_Te_inn	WT_Lip	2.53333	5.78907	7.11007e-10	1.81158e-08	110020591	Phalaenopsis equestris purine permease 1-like
XM_020729447.1	LOC110027841_4	NW_018164894.1	WT_Te_inn	WT_Lip	2.5302	5.77653	1.67522e-09	4.05472e-08	110027841	Phalaenopsis equestris tRNA (guanine(37)-N1)-methyltransferase 1
XM_020732147.1	LOC110029726_1	NW_018165040.1	WT_Te_inn	WT_Lip	2.52793	5.76742	0	0	110029726	Phalaenopsis equestris transcription factor bHLH137-like
XM_020722030.1	LOC110022882_1	NW_018164444.1	WT_Te_inn	WT_Lip	2.5279	5.7673	0.00827606	0.0445104	110022882	Phalaenopsis equestris 26S proteasome non-ATPase regulatory subunit 9
XM_020740731.1	LOC110036316_1	NW_018224550.1	WT_Te_inn	WT_Lip	2.5279	5.7673	0.00827606	0.0445104	110036316	Phalaenopsis equestris protein YABBY 2-like
XM_020730446.1	LOC110028548_1	NW_018164953.1	WT_Te_inn	WT_Lip	2.52286	5.74719	0	0	110028548	Phalaenopsis equestris 3-ketoacyl-CoA synthase 11-like
XM_020736867.1	LOC110033030_1	NW_018165520.1	WT_Te_inn	WT_Lip	2.52282	5.74704	9.7768e-09	2.12393e-07	110033030	Phalaenopsis equestris probable methyltransferase PMT17
XM_020731653.1	LOC110029386_1	NW_018165008.1	WT_Te_inn	WT_Lip	2.51811	5.72831	0	0	110029386	Phalaenopsis equestris S-norcoclaurine synthase 1-like
XM_020741820.1	LOC110037227_1	NW_018235745.1	WT_Te_inn	WT_Lip	2.5181	5.72828	0	0	110037227	Phalaenopsis equestris putative 4-coumarate--CoA ligase-like 8
XM_020738415.1	LOC110034132_1	NW_018165793.1	WT_Te_inn	WT_Lip	2.51604	5.7201	2.09269e-10	5.68775e-09	110034132	Phalaenopsis equestris putative cytochrome c biosynthesis ccmC-like mitochondrial protein
XM_020738233.1	LOC110034008_2	NW_018165764.1	WT_Te_inn	WT_Lip	2.51594	5.71972	1.45421e-05	0.000178219	110034008	Phalaenopsis equestris protein ANTHESIS POMOTING FACTOR 1
XM_020741072.1	LOC110036591_1	NW_018228145.1	WT_Te_inn	WT_Lip	2.51428	5.71314	0	0	110036591	Phalaenopsis equestris protein HOTHEAD-like
XM_020733004.1	LOC110030335_1	NW_018165142.1	WT_Te_inn	WT_Lip	2.51344	5.70978	6.12465e-08	1.18426e-06	110030335	Phalaenopsis equestris short-chain dehydrogenase reductase 3b-like
XM_020742678.1	LOC110037935_1	NW_018245376.1	WT_Te_inn	WT_Lip	2.51256	5.7063	0	0	110037935	Phalaenopsis equestris pentatricopeptide repeat-containing protein MRL1, chloroplastic
	psbE_1	NC_017609.1	WT_Te_inn	WT_Lip	2.51235	5.70548	4.8028e-10	1.25046e-08	12079599	#N/A
XM_020739586.1	LOC110035353_3	NW_018217356.1	WT_Te_inn	WT_Lip	2.50772	5.68721	1.57696e-07	2.81697e-06	110035353	Phalaenopsis equestris protein trichome birefringence-like 12
XM_020719712.1	LOC110021277_1	NW_018164570.1	WT_Te_inn	WT_Lip	2.50634	5.68177	4.25519e-05	0.000468949	110021277	Phalaenopsis equestris nuclear transcription factor Y subunit A-7-like
XM_020718629.1	LOC110020505_5	NW_018164540.1	WT_Te_inn	WT_Lip	2.50307	5.66892	1.69864e-14	7.53364e-13	110020505	Phalaenopsis equestris F-box only protein 13-like
XM_020726999.1	LOC110026157_1	NW_018164444.1	WT_Te_inn	WT_Lip	2.50145	5.66255	6.42428e-11	1.87237e-09	110026157	Phalaenopsis equestris NADH-ubiquinone oxidoreductase chain 6
XM_020726435.1	LOC110025781_2	NW_018164772.1	WT_Te_inn	WT_Lip	2.49875	5.65196	6.389e-09	1.43322e-07	110025781	Phalaenopsis equestris pentatricopeptide repeat-containing protein At2g30100, chloroplastic
	trnK(uuu)_1	NC_017609.1	WT_Te_inn	WT_Lip	2.49174	5.62456	0	0	12079721	#N/A
XM_020742245.1	LOC110037572_1	NW_018239584.1	WT_Te_inn	WT_Lip	2.48501	5.59839	0	0	110037572	Phalaenopsis equestris sugar carrier protein C-like
XM_020738775.1	LOC110034518_1	NW_018164444.1	WT_Te_inn	WT_Lip	2.45955	5.50044	2.45987e-05	0.000286064	110034518	Phalaenopsis equestris probable xyloglucan endotransglucosylase/hydrolase protein 33
XM_020724551.1	LOC110024529_1	NW_018164700.1	WT_Te_inn	WT_Lip	2.45687	5.49026	0	0	110024529	Phalaenopsis equestris uncharacterized LOC110024529
XM_020727693.1	LOC110026663_1	NW_018164834.1	WT_Te_inn	WT_Lip	2.45441	5.48091	6.31369e-08	1.21626e-06	110026663	Phalaenopsis equestris calmodulin-2/4-like
XM_020719583.1	LOC110021181_3	NW_018164565.1	WT_Te_inn	WT_Lip	2.45412	5.47978	0.00127833	0.00930254	110021181	Phalaenopsis equestris probable pectinesterase 53
	rps7_1_1	NC_017609.1	WT_Te_inn	WT_Lip	2.45412	5.47978	0.00127833	0.00930254	12079656	#N/A
XM_020729049.1	LOC110027560_1	NW_018164869.1	WT_Te_inn	WT_Lip	2.45063	5.46653	0	0	110027560	Phalaenopsis equestris 3-ketoacyl-CoA synthase 6-like
	petA_1	NC_017609.1	WT_Te_inn	WT_Lip	2.44621	5.44982	1.944e-13	7.56986e-12	12079688	#N/A
XM_020731617.1	LOC110029361_1	NW_018165007.1	WT_Te_inn	WT_Lip	2.44213	5.43443	1.66533e-15	8.18314e-14	110029361	Phalaenopsis equestris putative amidase C869.01
	trnI(gau)_1_1	NC_017609.1	WT_Te_inn	WT_Lip	2.42717	5.37837	0	0	12079641	#N/A
XM_020721247.1	LOC110022360_1	NW_018164628.1	WT_Te_inn	WT_Lip	2.42301	5.36288	0	0	110022360	Phalaenopsis equestris transcription factor PIF3-like
XM_020740132.1	LOC110035831_1	NW_018220029.1	WT_Te_inn	WT_Lip	2.42183	5.35849	0	0	110035831	Phalaenopsis equestris transcription factor MYB30-like
XM_020715246.1	LOC110018031_2	NW_018164444.1	WT_Te_inn	WT_Lip	2.42112	5.35588	1.12385e-06	1.7266e-05	110018031	Phalaenopsis equestris ureide permease 2-like
XM_020722729.1	LOC110023353_1	NW_018164666.1	WT_Te_inn	WT_Lip	2.42028	5.35275	0.000221243	0.00200906	110023353	Phalaenopsis equestris E3 ubiquitin-protein ligase MARCH1
XM_020741897.1	LOC110037292_1	NW_018236628.1	WT_Te_inn	WT_Lip	2.42028	5.35275	0.000221243	0.00200906	110037292	Phalaenopsis equestris uncharacterized LOC110037292
XM_020743347.1	LOC110038489_1	NW_018250927.1	WT_Te_inn	WT_Lip	2.42028	5.35275	0.000221243	0.00200906	110038489	Phalaenopsis equestris uncharacterized LOC110038489
XM_020717459.1	LOC110019682_1	NW_018164444.1	WT_Te_inn	WT_Lip	2.41894	5.34779	0.00428858	0.025729	110019682	Phalaenopsis equestris uncharacterized LOC110019682
XM_020724942.1	LOC110024784_1	NW_018164717.1	WT_Te_inn	WT_Lip	2.41894	5.34779	0.00428858	0.025729	110024784	Phalaenopsis equestris 3-ketoacyl-CoA synthase 17-like
XM_020730283.1	LOC110028440_1	NW_018164951.1	WT_Te_inn	WT_Lip	2.41894	5.34779	0.00428858	0.025729	110028440	Phalaenopsis equestris polygalacturonase-like
XM_020738104.1	LOC110033925_1	NW_018165748.1	WT_Te_inn	WT_Lip	2.41894	5.34779	0.00428858	0.025729	110033925	Phalaenopsis equestris peroxidase 4-like
XM_020743386.1	LOC110038520_3	NW_018250976.1	WT_Te_inn	WT_Lip	2.41894	5.34779	0.00428858	0.025729	110038520	Phalaenopsis equestris PHD finger protein ALFIN-LIKE 8-like
XM_020728232.1	LOC110026983_2	NW_018164851.1	WT_Te_inn	WT_Lip	2.3911	5.24558	0	0	110026983	Phalaenopsis equestris pentatricopeptide repeat-containing protein At3g16010
XM_020724488.1	LOC110024489_3	NW_018164700.1	WT_Te_inn	WT_Lip	2.39039	5.24298	0.000695902	0.00552244	110024489	Phalaenopsis equestris pentatricopeptide repeat-containing protein At5g02860
	rps16_1	NC_017609.1	WT_Te_inn	WT_Lip	2.38421	5.22057	0	0	12079717	#N/A
XM_020734149.1	LOC110031105_2	NW_018165208.1	WT_Te_inn	WT_Lip	2.37978	5.20457	0	0	110031105	Phalaenopsis equestris uncharacterized LOC110031105
XM_020728607.1	LOC110027229_2	NW_018164444.1	WT_Te_inn	WT_Lip	2.3756	5.1895	0.000124982	0.00121113	110027229	Phalaenopsis equestris chromatin structure-remodeling complex protein BSH
XM_020741905.1	LOC110037299_1	NW_018236814.1	WT_Te_inn	WT_Lip	2.3739	5.1834	0	0	110037299	Phalaenopsis equestris mannose-specific lectin-like
XM_020722805.1	LOC110023399_2	NW_018164666.1	WT_Te_inn	WT_Lip	2.36884	5.16525	1.88738e-15	9.24487e-14	110023399	Phalaenopsis equestris uncharacterized LOC110023399
XM_020718328.1	LOC110020280_1	NW_018164536.1	WT_Te_inn	WT_Lip	2.3638	5.14724	0	0	110020280	Phalaenopsis equestris deSI-like protein At4g17486
XM_020715794.1	LOC110018468_2	NW_018164464.1	WT_Te_inn	WT_Lip	2.36045	5.1353	5.1102e-06	6.8811e-05	110018468	Phalaenopsis equestris putative pentatricopeptide repeat-containing protein At1g16830
XM_020717309.1	LOC110019580_1	NW_018164503.1	WT_Te_inn	WT_Lip	2.34787	5.0907	0.00227463	0.0151399	110019580	Phalaenopsis equestris zinc finger protein ZAT9-like
XM_020729237.1	LOC110027709_1	NW_018164877.1	WT_Te_inn	WT_Lip	2.34787	5.0907	0.00227463	0.0151399	110027709	Phalaenopsis equestris uncharacterized LOC110027709
XM_020742939.1	LOC110038169_1	NW_018249776.1	WT_Te_inn	WT_Lip	2.34493	5.08036	1.42349e-09	3.48355e-08	110038169	Phalaenopsis equestris 60S ribosomal protein L5, mitochondrial
XM_020728465.1	LOC110027154_1	NW_018164858.1	WT_Te_inn	WT_Lip	2.34016	5.06358	0	0	110027154	Phalaenopsis equestris alpha-humulene synthase-like
	rpoB_1	NC_017609.1	WT_Te_inn	WT_Lip	2.33912	5.05992	4.77396e-15	2.24943e-13	12079679	#N/A
XM_020734121.1	LOC110031081_1	NW_018165205.1	WT_Te_inn	WT_Lip	2.33765	5.05477	0	0	110031081	Phalaenopsis equestris ethylene-responsive transcription factor ERF027-like
XM_020743652.1	LOC110038755_3	NW_018251658.1	WT_Te_inn	WT_Lip	2.33645	5.05057	3.09172e-06	4.36237e-05	110038755	Phalaenopsis equestris common plant regulatory factor 1-like
XM_020732709.1	LOC110030133_1	NW_018165104.1	WT_Te_inn	WT_Lip	2.33472	5.04453	1.71506e-07	3.03563e-06	110030133	Phalaenopsis equestris uncharacterized LOC110030133
XM_020725238.1	LOC110025009_1	NW_018164729.1	WT_Te_inn	WT_Lip	2.33152	5.03336	3.10862e-15	1.48969e-13	110025009	Phalaenopsis equestris DPH4 homolog
XM_020742627.1	LOC110037895_6	NW_018244647.1	WT_Te_inn	WT_Lip	2.31015	4.95936	4.14594e-05	0.000458542	110037895	Phalaenopsis equestris calcium-transporting ATPase, endoplasmic reticulum-type
XM_020721804.1	LOC110022730_1	NW_018164644.1	WT_Te_inn	WT_Lip	2.30986	4.95835	1.51504e-09	3.6901e-08	110022730	Phalaenopsis equestris glycine-rich protein 5-like
	rps12_2_1	NC_017609.1	WT_Te_inn	WT_Lip	2.3084	4.95333	0	0	12079614	#N/A
XM_020729388.1	LOC110027808_1	NW_018164891.1	WT_Te_inn	WT_Lip	2.3055	4.94337	0.000216186	0.00197186	110027808	Phalaenopsis equestris abscisic acid receptor PYL2
XM_020728301.1	LOC110027037_1	NW_018164854.1	WT_Te_inn	WT_Lip	2.30151	4.92973	1.72538e-11	5.43362e-10	110027037	Phalaenopsis equestris uncharacterized LOC110027037
XM_020722822.1	LOC110023412_2	NW_018164666.1	WT_Te_inn	WT_Lip	2.29778	4.91701	0.00122915	0.00900749	110023412	Phalaenopsis equestris uncharacterized protein At4g19900
XM_020730022.1	LOC110028251_1	NW_018164947.1	WT_Te_inn	WT_Lip	2.29778	4.91701	0.00122915	0.00900749	110028251	Phalaenopsis equestris uncharacterized LOC110028251
XM_020742388.1	LOC110037684_1	NW_018241538.1	WT_Te_inn	WT_Lip	2.29778	4.91701	0.00122915	0.00900749	110037684	Phalaenopsis equestris 4,5-DOPA dioxygenase extradiol 1-like
XM_020726785.1	LOC110026034_1	NW_018164789.1	WT_Te_inn	WT_Lip	2.29544	4.90903	0	0	110026034	Phalaenopsis equestris transcription factor MYB23-like
XM_020730925.1	LOC110028886_2	NW_018164976.1	WT_Te_inn	WT_Lip	2.29473	4.90662	2.37754e-12	8.2513e-11	110028886	Phalaenopsis equestris uncharacterized LOC110028886
XM_020717136.1	LOC110019469_1	NW_018164500.1	WT_Te_inn	WT_Lip	2.28546	4.87521	2.42994e-05	0.000283115	110019469	Phalaenopsis equestris GDSL esterase/lipase At1g74460-like
XM_020731247.1	LOC110029122_1	NW_018164992.1	WT_Te_inn	WT_Lip	2.28335	4.86808	0	0	110029122	Phalaenopsis equestris dihydrolipoyllysine-residue acetyltransferase component of acetoin cleaving system-like
XM_020728372.1	LOC110027091_6	NW_018164854.1	WT_Te_inn	WT_Lip	2.28254	4.86533	0.00779689	0.0422934	110027091	Phalaenopsis equestris serine/threonine-protein kinase rio2
XM_020731907.1	LOC110029560_1	NW_018165035.1	WT_Te_inn	WT_Lip	2.27379	4.83592	3.13176e-06	4.40882e-05	110029560	Phalaenopsis equestris transcriptional activator DEMETER-like
XM_020723007.1	LOC110023536_1	NW_018164666.1	WT_Te_inn	WT_Lip	2.25729	4.78091	0	0	110023536	Phalaenopsis equestris uncharacterized LOC110023536
XM_020729427.1	LOC110027830_1	NW_018164891.1	WT_Te_inn	WT_Lip	2.25109	4.76044	0	0	110027830	Phalaenopsis equestris GDSL esterase/lipase APG-like
XM_020740964.1	LOC110036502_1	NW_018164444.1	WT_Te_inn	WT_Lip	2.23841	4.71875	5.8143e-09	1.31095e-07	110036502	Phalaenopsis equestris transcription factor IBH1
XM_020726637.1	LOC110025939_1	NW_018164785.1	WT_Te_inn	WT_Lip	2.2383	4.71841	0	0	110025939	Phalaenopsis equestris myb-related protein 330-like
XM_020720820.1	LOC110022041_3	NW_018164606.1	WT_Te_inn	WT_Lip	2.23618	4.71148	0	0	110022041	Phalaenopsis equestris ABC transporter G family member 45-like
XM_020719216.1	LOC110020927_7	NW_018164554.1	WT_Te_inn	WT_Lip	2.23316	4.70163	0.00409216	0.0247538	110020927	Phalaenopsis equestris rhodanese-like domain-containing protein 6
XM_020726664.1	LOC110025955_4	NW_018164785.1	WT_Te_inn	WT_Lip	2.23181	4.69724	0.000376102	0.00321009	110025955	Phalaenopsis equestris bZIP transcription factor TGA10-like
XM_020734825.1	LOC110031572_2	NW_018164444.1	WT_Te_inn	WT_Lip	2.23119	4.69521	4.12417e-05	0.000456623	110031572	Phalaenopsis equestris 3-phosphoinositide-dependent protein kinase 2-like
XM_020730618.1	LOC110028666_3	NW_018164962.1	WT_Te_inn	WT_Lip	2.23083	4.69404	5.20729e-06	6.99965e-05	110028666	Phalaenopsis equestris vacuolar cation/proton exchanger 2-like
	accD_1	NC_017609.1	WT_Te_inn	WT_Lip	2.22989	4.69099	6.66134e-16	3.37504e-14	12079715	#N/A
XM_020721929.1	LOC110022814_1	NW_018164644.1	WT_Te_inn	WT_Lip	2.2256	4.67704	0	0	110022814	Phalaenopsis equestris two-component response regulator-like APRR2
XM_020734230.1	LOC110031154_4	NW_018165219.1	WT_Te_inn	WT_Lip	2.22062	4.66094	7.61996e-08	1.44985e-06	110031154	Phalaenopsis equestris uncharacterized LOC110031154
XM_020738371.1	LOC110034109_1	NW_018165784.1	WT_Te_inn	WT_Lip	2.2171	4.64957	3.17679e-06	4.46408e-05	110034109	Phalaenopsis equestris uncharacterized LOC110034109
XM_020735353.1	LOC110031915_2	NW_018165307.1	WT_Te_inn	WT_Lip	2.21403	4.63968	2.42834e-05	0.000283107	110031915	Phalaenopsis equestris ribonuclease P protein subunit p25-like protein
XM_020725348.1	LOC110025084_1	NW_018164729.1	WT_Te_inn	WT_Lip	2.20496	4.61061	1.95559e-06	2.87052e-05	110025084	Phalaenopsis equestris methyltransferase-like protein 7A
	psbD_1	NC_017609.1	WT_Te_inn	WT_Lip	2.20145	4.5994	0	0	12079647	#N/A
XM_020735164.1	LOC110031772_4	NW_018165280.1	WT_Te_inn	WT_Lip	2.19882	4.59104	0.00218921	0.0146414	110031772	Phalaenopsis equestris uncharacterized LOC110031772
XM_020735604.1	LOC110032091_1	NW_018165318.1	WT_Te_inn	WT_Lip	2.19882	4.59104	0.00218921	0.0146414	110032091	Phalaenopsis equestris transcription factor HEC1-like
XM_020721466.1	LOC110022499_1	NW_018164636.1	WT_Te_inn	WT_Lip	2.19415	4.57619	1.21435e-06	1.8546e-05	110022499	Phalaenopsis equestris probable pyridoxal 5'-phosphate synthase subunit PDX1.1
XM_020740528.1	LOC110036150_1	NW_018222795.1	WT_Te_inn	WT_Lip	2.19312	4.57294	2.82899e-09	6.59466e-08	110036150	Phalaenopsis equestris low-temperature-induced 65 kDa protein-like
XM_020742238.1	LOC110037540_1	NW_018164444.1	WT_Te_inn	WT_Lip	2.19028	4.56395	0.000121423	0.00118204	110037540	Phalaenopsis equestris uncharacterized LOC110037540
XM_020725639.1	LOC110025263_2	NW_018164739.1	WT_Te_inn	WT_Lip	2.18731	4.55455	1.4877e-14	6.62657e-13	110025263	Phalaenopsis equestris protein ROOT PRIMORDIUM DEFECTIVE 1-like
XM_020741234.1	LOC110036722_1	NW_018229283.1	WT_Te_inn	WT_Lip	2.17317	4.51014	2.55351e-15	1.24096e-13	110036722	Phalaenopsis equestris ethylene-responsive transcription factor RAP2-1-like
XM_020725488.1	LOC110025176_1	NW_018164735.1	WT_Te_inn	WT_Lip	2.16485	4.48419	0	0	110025176	Phalaenopsis equestris sugar transport protein 8-like
	trnV(uac)_1	NC_017609.1	WT_Te_inn	WT_Lip	2.16297	4.47837	0	0	12079697	#N/A
XM_020724279.1	LOC110024351_1	NW_018164444.1	WT_Te_inn	WT_Lip	2.15416	4.45111	0.000657787	0.00527132	110024351	Phalaenopsis equestris protein MEI2-like 2
XM_020715247.1	LOC110018031_3	NW_018164444.1	WT_Te_inn	WT_Lip	2.15054	4.43994	2.42896e-05	0.000283107	110018031	Phalaenopsis equestris ureide permease 2-like
XM_020731420.1	LOC110029229_1	NW_018164992.1	WT_Te_inn	WT_Lip	2.14923	4.43592	0	0	110029229	Phalaenopsis equestris probable WRKY transcription factor 40
XM_020721201.1	LOC110022324_2	NW_018164622.1	WT_Te_inn	WT_Lip	2.14641	4.42726	9.69225e-14	3.9119e-12	110022324	Phalaenopsis equestris F-box/kelch-repeat protein At3g61590-like
XM_020723130.1	LOC110023635_1	NW_018164668.1	WT_Te_inn	WT_Lip	2.13501	4.39241	0	0	110023635	Phalaenopsis equestris cation/H(+) antiporter 15-like
XM_020718742.1	LOC110020590_2	NW_018164546.1	WT_Te_inn	WT_Lip	2.13445	4.39071	1.31843e-10	3.6803e-09	110020590	Phalaenopsis equestris nudix hydrolase 9
XM_020721099.1	LOC110022255_1	NW_018164622.1	WT_Te_inn	WT_Lip	2.13257	4.38499	0	0	110022255	Phalaenopsis equestris dihydroflavonol 4-reductase-like
XM_020717271.1	LOC110019557_2	NW_018164503.1	WT_Te_inn	WT_Lip	2.13254	4.38489	4.19176e-12	1.4151e-10	110019557	Phalaenopsis equestris uncharacterized protein At5g43822
XM_020724795.1	LOC110024685_3	NW_018164709.1	WT_Te_inn	WT_Lip	2.12776	4.37039	4.32987e-15	2.05268e-13	110024685	Phalaenopsis equestris origin of replication complex subunit 3
XM_020728792.1	LOC110027392_1	NW_018164869.1	WT_Te_inn	WT_Lip	2.12776	4.37039	4.32987e-15	2.05268e-13	110027392	Phalaenopsis equestris bifunctional protein FolD 1, mitochondrial-like
XM_020742152.1	LOC110037496_1	NW_018238635.1	WT_Te_inn	WT_Lip	2.12497	4.36195	5.3242e-06	7.13512e-05	110037496	Phalaenopsis equestris water stress-inducible protein Rab21-like
XM_020731281.1	LOC110029135_2	NW_018164992.1	WT_Te_inn	WT_Lip	2.12218	4.35352	0	0	110029135	Phalaenopsis equestris EID1-like F-box protein 2
XM_020732146.1	LOC110029725_1	NW_018165040.1	WT_Te_inn	WT_Lip	2.1201	4.34724	7.18983e-09	1.59667e-07	110029725	Phalaenopsis equestris transcription factor bHLH137-like
	atpA_1	NC_017609.1	WT_Te_inn	WT_Lip	2.11384	4.32841	0	0	12079684	#N/A
XM_020716851.1	LOC110019253_3	NW_018164496.1	WT_Te_inn	WT_Lip	2.11246	4.32428	2.02603e-06	2.96127e-05	110019253	Phalaenopsis equestris glucan endo-1,3-beta-glucosidase 14-like
XM_020730780.1	LOC110028792_1	NW_018164971.1	WT_Te_inn	WT_Lip	2.11183	4.3224	0	0	110028792	Phalaenopsis equestris MADS-box transcription factor 16-like (PeMADS2)
XM_020722591.1	LOC110023269_1	NW_018164665.1	WT_Te_inn	WT_Lip	2.10915	4.31436	0	0	110023269	Phalaenopsis equestris protein PMR5
XM_020727788.1	LOC110026720_2	NW_018164841.1	WT_Te_inn	WT_Lip	2.10854	4.31256	0.00743719	0.0406734	110026720	Phalaenopsis equestris pentatricopeptide repeat-containing protein At3g06920
XM_020732439.1	LOC110029939_1	NW_018165052.1	WT_Te_inn	WT_Lip	2.10854	4.31256	0.00743719	0.0406734	110029939	Phalaenopsis equestris trihelix transcription factor ASIL1
XM_020732564.1	LOC110030027_1	NW_018165072.1	WT_Te_inn	WT_Lip	2.10744	4.30927	6.971e-05	0.000721502	110030027	Phalaenopsis equestris cucumisin-like
XM_020732654.1	LOC110030091_4	NW_018165094.1	WT_Te_inn	WT_Lip	2.10744	4.30927	6.971e-05	0.000721502	110030091	Phalaenopsis equestris serine/threonine-protein kinase Aurora-3
XM_020719373.1	LOC110021045_1	NW_018164560.1	WT_Te_inn	WT_Lip	2.10484	4.3015	2.65343e-14	1.15207e-12	110021045	Phalaenopsis equestris 1,4-alpha-glucan-branching enzyme 3, chloroplastic/amyloplastic
XM_020740843.1	LOC110036406_1	NW_018164444.1	WT_Te_inn	WT_Lip	2.10208	4.29328	0	0	110036406	Phalaenopsis equestris ATP synthase subunit 9, mitochondrial
XM_020731747.1	LOC110029442_1	NW_018165012.1	WT_Te_inn	WT_Lip	2.09705	4.27832	1.11514e-08	2.40066e-07	110029442	Phalaenopsis equestris endoplasmic reticulum oxidoreductin-1
	trnL(uaa)_1	NC_017609.1	WT_Te_inn	WT_Lip	2.09687	4.27779	0	0	12079677	#N/A
XM_020722444.1	LOC110023168_1	NW_018164663.1	WT_Te_inn	WT_Lip	2.09503	4.27236	0	0	110023168	Phalaenopsis equestris cytokinin dehydrogenase 11-like
XM_020732545.1	LOC110030009_1	NW_018164444.1	WT_Te_inn	WT_Lip	2.09294	4.26615	0	0	110030009	Phalaenopsis equestris protein HOTHEAD-like
XM_020740652.1	LOC110036251_4	NW_018223883.1	WT_Te_inn	WT_Lip	2.09257	4.26507	0.00392879	0.0239416	110036251	Phalaenopsis equestris protein CHLOROPLAST ENHANCING STRESS TOLERANCE, chloroplastic
XM_020717811.1	LOC110019930_1	NW_018164530.1	WT_Te_inn	WT_Lip	2.08998	4.25742	0	0	110019930	Phalaenopsis equestris regulator of nonsense transcripts UPF2
XM_020726833.1	LOC110026057_2	NW_018164444.1	WT_Te_inn	WT_Lip	2.08326	4.23763	8.8088e-06	0.000113481	110026057	Phalaenopsis equestris 4-coumarate--CoA ligase-like 4
XM_020732671.1	LOC110030101_4	NW_018165095.1	WT_Te_inn	WT_Lip	2.08224	4.23464	0	0	110030101	Phalaenopsis equestris zinc finger protein STOP1 homolog
XM_020726509.1	LOC110025815_6	NW_018164444.1	WT_Te_inn	WT_Lip	2.08094	4.23083	0.00211374	0.0142405	110025815	Phalaenopsis equestris putative tRNA pseudouridine synthase Pus10
XM_020715303.1	LOC110018078_1	NW_018164444.1	WT_Te_inn	WT_Lip	2.07548	4.21485	0	0	110018078	Phalaenopsis equestris protein STRICTOSIDINE SYNTHASE-LIKE 3-like
XM_020722815.1	LOC110023409_1	NW_018164666.1	WT_Te_inn	WT_Lip	2.07463	4.21236	0	0	110023409	Phalaenopsis equestris probable xyloglucan glycosyltransferase 2
XM_020737336.1	LOC110033359_2	NW_018164444.1	WT_Te_inn	WT_Lip	2.06917	4.19645	0	0	110033359	Phalaenopsis equestris probable methyltransferase PMT18
XM_020741353.1	LOC110036806_3	NW_018164444.1	WT_Te_inn	WT_Lip	2.06687	4.18977	0	0	110036806	Phalaenopsis equestris growth-regulating factor 10-like
XM_020723273.1	LOC110023726_1	NW_018164670.1	WT_Te_inn	WT_Lip	2.06576	4.18653	2.17957e-10	5.90832e-09	110023726	Phalaenopsis equestris NAC transcription factor 29-like
XM_020727791.1	LOC110026699_3	NW_018164444.1	WT_Te_inn	WT_Lip	2.05954	4.16853	0.00036087	0.00309716	110026699	Phalaenopsis equestris protein TRANSPARENT TESTA GLABRA 1-like
XM_020720429.1	LOC110021788_1	NW_018164588.1	WT_Te_inn	WT_Lip	2.05692	4.16098	1.13615e-11	3.64096e-10	110021788	Phalaenopsis equestris abscisic acid 8'-hydroxylase 1-like
XM_020730849.1	LOC110028818_2	NW_018164444.1	WT_Te_inn	WT_Lip	2.05648	4.1597	1.40056e-07	2.52959e-06	110028818	Phalaenopsis equestris probable UDP-arabinose 4-epimerase 2
XM_020733605.1	LOC110030702_2	NW_018164444.1	WT_Te_inn	WT_Lip	2.05105	4.14407	0.000118555	0.00115631	110030702	Phalaenopsis equestris probable E3 ubiquitin-protein ligase BAH1-like 1
XM_020734931.1	LOC110031626_1	NW_018165280.1	WT_Te_inn	WT_Lip	2.04587	4.12924	5.98732e-10	1.54458e-08	110031626	Phalaenopsis equestris phosphatidylinositol N-acetylglucosaminyltransferase subunit A
XM_020739891.1	LOC110035631_1	NW_018218564.1	WT_Te_inn	WT_Lip	2.04575	4.12887	0	0	110035631	Phalaenopsis equestris protein TOO MANY MOUTHS
XM_020720500.1	LOC110021837_3	NW_018164591.1	WT_Te_inn	WT_Lip	2.04492	4.12651	4.07525e-05	0.00045234	110021837	Phalaenopsis equestris pentatricopeptide repeat-containing protein At3g46610
XM_020739730.1	LOC110035503_1	NW_018217859.1	WT_Te_inn	WT_Lip	2.03985	4.11202	3.00719e-11	9.14477e-10	110035503	Phalaenopsis equestris uncharacterized LOC110035503
XM_020743906.1	LOC110038976_1	NW_018252542.1	WT_Te_inn	WT_Lip	2.03138	4.08797	8.32783e-07	1.31132e-05	110038976	Phalaenopsis equestris low-temperature-induced 65 kDa protein-like
XM_020732609.1	LOC110030066_1	NW_018165086.1	WT_Te_inn	WT_Lip	2.02983	4.08358	1.25455e-14	5.65315e-13	110030066	Phalaenopsis equestris probable galacturonosyltransferase 12
XM_020717952.1	LOC110020012_1	NW_018164532.1	WT_Te_inn	WT_Lip	2.01624	4.04529	3.55271e-15	1.69987e-13	110020012	Phalaenopsis equestris transcription factor MYB114-like
XM_020725836.1	LOC110025382_1	NW_018164739.1	WT_Te_inn	WT_Lip	2.01473	4.04105	0	0	110025382	Phalaenopsis equestris probable WRKY transcription factor 65
XM_020716583.1	LOC110019052_2	NW_018164483.1	WT_Te_inn	WT_Lip	2.00599	4.01664	0	0	110019052	Phalaenopsis equestris transcription factor bHLH18-like
XM_020721392.1	LOC110022444_2	NW_018164633.1	WT_Te_inn	WT_Lip	2.00294	4.00815	0	0	110022444	Phalaenopsis equestris OTU domain-containing protein 5-B
XM_020716935.1	LOC110019313_1	NW_018164496.1	WT_Te_inn	WT_Lip	2.00215	4.00598	2.16187e-10	5.86548e-09	110019313	Phalaenopsis equestris uncharacterized LOC110019313
XM_020737899.1	LOC110033797_3	NW_018165736.1	WT_Te_inn	WT_Lip	2.00051	4.00142	1.4896e-07	2.6779e-06	110033797	Phalaenopsis equestris WD repeat-containing protein 44-like
XM_020715167.1	LOC110017974_2	NW_018164444.1	WT_Te_inn	WT_Lip	1.99999	3.99997	3.50641e-07	5.89294e-06	110017974	Phalaenopsis equestris uncharacterized LOC110017974
	rpl20_1	NC_017609.1	WT_Te_inn	WT_Lip	1.99999	3.99997	3.50641e-07	5.89294e-06	12079625	#N/A
XM_020721844.1	LOC110022753_1	NW_018164644.1	WT_Te_inn	WT_Lip	1.99864	3.99624	2.12137e-06	3.09187e-05	110022753	Phalaenopsis equestris uncharacterized LOC110022753
XM_020731536.1	LOC110029300_1	NW_018164998.1	WT_Te_inn	WT_Lip	1.99776	3.99378	5.47246e-06	7.3243e-05	110029300	Phalaenopsis equestris probable sulfate transporter 3.5
XM_020726623.1	LOC110025929_1	NW_018164785.1	WT_Te_inn	WT_Lip	1.99724	3.99236	8.90316e-06	0.000114553	110025929	Phalaenopsis equestris uncharacterized protein At1g04910-like
XM_020736274.1	LOC110032600_1	NW_018165419.1	WT_Te_inn	WT_Lip	1.99445	3.98463	6.84768e-05	0.000711116	110032600	Phalaenopsis equestris pentatricopeptide repeat-containing protein At1g62260, mitochondrial-like
XM_020743487.1	LOC110038601_5	NW_018251180.1	WT_Te_inn	WT_Lip	1.99348	3.98196	0.000116965	0.00114152	110038601	Phalaenopsis equestris uncharacterized protein At2g37660, chloroplastic
XM_020730498.1	LOC110028589_1	NW_018164956.1	WT_Te_inn	WT_Lip	1.99236	3.97886	0.000202024	0.00185691	110028589	Phalaenopsis equestris probable histidine kinase 3
XM_020722565.1	LOC110023252_1	NW_018164665.1	WT_Te_inn	WT_Lip	1.99114	3.97551	0	0	110023252	Phalaenopsis equestris uncharacterized LOC110023252
XM_020736514.1	LOC110032766_1	NW_018165461.1	WT_Te_inn	WT_Lip	-1.99517	-3.98664	1.47771e-13	5.82002e-12	110032766	Phalaenopsis equestris nicotianamine synthase-like
XM_020721962.1	LOC110022842_1	NW_018164644.1	WT_Te_inn	WT_Lip	-1.99543	-3.98735	1.58806e-12	5.6249e-11	110022842	Phalaenopsis equestris uncharacterized LOC110022842
XM_020725374.1	LOC110025098_3	NW_018164730.1	WT_Te_inn	WT_Lip	-1.99674	-3.99098	3.56623e-09	8.23878e-08	110025098	Phalaenopsis equestris reactive oxygen species modulator 1
XM_020717192.1	LOC110019513_1	NW_018164502.1	WT_Te_inn	WT_Lip	-2.00089	-4.00246	4.58645e-05	0.000502949	110019513	Phalaenopsis equestris aluminum-activated malate transporter 8-like
XM_020738526.1	LOC110034246_1	NW_018198185.1	WT_Te_inn	WT_Lip	-2.00531	-4.01474	6.5925e-13	2.43828e-11	110034246	Phalaenopsis equestris uncharacterized LOC110034246
	LOC110038206_1	NW_018250123.1	WT_Te_inn	WT_Lip	-2.015	-4.04181	2.00912e-05	0.000238574	110038206	#N/A
XM_020737007.1	LOC110033129_2	NW_018165532.1	WT_Te_inn	WT_Lip	-2.01882	-4.05251	1.15855e-09	2.86692e-08	110033129	Phalaenopsis equestris CBL-interacting protein kinase 24
XM_020723245.1	LOC110023706_3	NW_018164668.1	WT_Te_inn	WT_Lip	-2.03173	-4.08894	2.22045e-16	1.17501e-14	110023706	Phalaenopsis equestris metal tolerance protein 1-like
XM_020730575.1	LOC110028641_1	NW_018164957.1	WT_Te_inn	WT_Lip	-2.03289	-4.09224	3.3929e-05	0.000382917	110028641	Phalaenopsis equestris B3 domain-containing protein Os03g0622100-like
XM_020731673.1	LOC110029396_1	NW_018165010.1	WT_Te_inn	WT_Lip	-2.03646	-4.10239	0.00153992	0.0108888	110029396	Phalaenopsis equestris transcription factor bHLH113-like
XM_020728193.1	LOC110026957_4	NW_018164849.1	WT_Te_inn	WT_Lip	-2.04025	-4.11316	7.77238e-06	0.000101054	110026957	Phalaenopsis equestris host cell factor-like
XM_020744571.1	LOC110039489_1	NW_018164444.1	WT_Te_inn	WT_Lip	-2.04745	-4.13375	0.000284667	0.0025014	110039489	Phalaenopsis equestris ubiquinone biosynthesis protein COQ4 homolog, mitochondrial
XM_020742097.1	LOC110037445_2	NW_018237936.1	WT_Te_inn	WT_Lip	-2.0511	-4.14421	0	0	110037445	Phalaenopsis equestris deSI-like protein At4g17486
XM_020717778.1	LOC110019912_1	NW_018164529.1	WT_Te_inn	WT_Lip	-2.05282	-4.14917	2.49263e-09	5.85022e-08	110019912	Phalaenopsis equestris F-box protein SKIP27-like
XM_020740732.1	LOC110036317_1	NW_018224558.1	WT_Te_inn	WT_Lip	-2.05732	-4.16214	0.00792921	0.0429509	110036317	Phalaenopsis equestris L-type lectin-domain containing receptor kinase IV.1-like
XM_020742567.1	LOC110037839_1	NW_018243714.1	WT_Te_inn	WT_Lip	-2.06368	-4.18051	1.10268e-10	3.10042e-09	110037839	Phalaenopsis equestris uncharacterized LOC110037839
XM_020742760.1	LOC110038007_1	NW_018247028.1	WT_Te_inn	WT_Lip	-2.0642	-4.18201	2.51455e-05	0.000291546	110038007	Phalaenopsis equestris probable pectinesterase 8
XM_020737764.1	LOC110033708_1	NW_018165702.1	WT_Te_inn	WT_Lip	-2.08196	-4.23382	0	0	110033708	Phalaenopsis equestris serine/threonine-protein kinase RIPK-like
XM_020734069.1	LOC110031041_3	NW_018165203.1	WT_Te_inn	WT_Lip	-2.08353	-4.23844	3.08796e-10	8.18441e-09	110031041	Phalaenopsis equestris eIF-2-alpha kinase GCN2
XM_020741198.1	LOC110036693_1	NW_018164444.1	WT_Te_inn	WT_Lip	-2.09894	-4.28396	0.00667378	0.0371717	110036693	Phalaenopsis equestris cytochrome P450 76M5-like
XM_020724993.1	LOC110024823_1	NW_018164718.1	WT_Te_inn	WT_Lip	-2.11174	-4.32211	0.00246229	0.0161768	110024823	Phalaenopsis equestris 65-kDa microtubule-associated protein 8
XM_020717224.1	LOC110019529_1	NW_018164503.1	WT_Te_inn	WT_Lip	-2.11632	-4.33587	9.4677e-08	1.76561e-06	110019529	Phalaenopsis equestris uncharacterized LOC110019529
XM_020733056.1	LOC110030365_1	NW_018164444.1	WT_Te_inn	WT_Lip	-2.11813	-4.34132	1.20193e-06	1.83835e-05	110030365	Phalaenopsis equestris copper-transporting ATPase PAA1, chloroplastic-like
XM_020717970.1	LOC110020021_2	NW_018164532.1	WT_Te_inn	WT_Lip	-2.12026	-4.34772	0.000943874	0.00715638	110020021	Phalaenopsis equestris uncharacterized LOC110020021
XM_020732583.1	LOC110030042_3	NW_018165076.1	WT_Te_inn	WT_Lip	-2.12154	-4.35158	1.65485e-08	3.47316e-07	110030042	Phalaenopsis equestris protein LAZ1 homolog 1
XM_020730621.1	LOC110028670_1	NW_018164962.1	WT_Te_inn	WT_Lip	-2.13091	-4.37993	0.000152379	0.001443	110028670	Phalaenopsis equestris RING-H2 finger protein ATL60-like
XM_020737213.1	LOC110033287_1	NW_018165562.1	WT_Te_inn	WT_Lip	-2.13091	-4.37993	0.000152379	0.001443	110033287	Phalaenopsis equestris uncharacterized LOC110033287
XM_020734395.1	LOC110031278_2	NW_018165240.1	WT_Te_inn	WT_Lip	-2.14404	-4.41997	0.00208706	0.0140975	110031278	Phalaenopsis equestris probable WRKY transcription factor 3
XM_020738875.1	LOC110034624_1	NW_018211494.1	WT_Te_inn	WT_Lip	-2.14714	-4.42949	0.000803407	0.00623179	110034624	Phalaenopsis equestris DUF724 domain-containing protein 3-like
XM_020730161.1	LOC110028346_2	NW_018164951.1	WT_Te_inn	WT_Lip	-2.15104	-4.44147	0.000130566	0.00125956	110028346	Phalaenopsis equestris glutamine-dependent NAD(+) synthetase
XM_020733327.1	LOC110030563_2	NW_018165180.1	WT_Te_inn	WT_Lip	-2.15301	-4.44755	1.47538e-11	4.66529e-10	110030563	Phalaenopsis equestris aldehyde oxidase GLOX-like
XM_020737466.1	LOC110033473_1	NW_018165629.1	WT_Te_inn	WT_Lip	-2.15692	-4.4596	5.14689e-08	1.00779e-06	110033473	Phalaenopsis equestris CASP-like protein 1E1
XM_020724349.1	LOC110024405_2	NW_018164698.1	WT_Te_inn	WT_Lip	-2.16333	-4.47947	0	0	110024405	Phalaenopsis equestris MATH domain-containing protein At5g43560-like
XM_020725079.1	LOC110024890_1	NW_018164719.1	WT_Te_inn	WT_Lip	-2.17163	-4.50531	0	0	110024890	Phalaenopsis equestris very-long-chain enoyl-CoA reductase-like
XM_020737767.1	LOC110033710_1	NW_018165703.1	WT_Te_inn	WT_Lip	-2.17353	-4.51127	0.000684538	0.00544402	110033710	Phalaenopsis equestris uncharacterized LOC110033710
XM_020723437.1	LOC110023828_2	NW_018164674.1	WT_Te_inn	WT_Lip	-2.17402	-4.5128	1.23986e-09	3.06323e-08	110023828	Phalaenopsis equestris cytochrome c oxidase-assembly factor COX23, mitochondrial
XM_020739153.1	LOC110034905_3	NW_018164444.1	WT_Te_inn	WT_Lip	-2.17519	-4.51646	1.83853e-13	7.17722e-12	110034905	Phalaenopsis equestris uncharacterized LOC110034905
XM_020733170.1	LOC110030451_2	NW_018165159.1	WT_Te_inn	WT_Lip	-2.17563	-4.51783	0.00177128	0.0122406	110030451	Phalaenopsis equestris putative UDP-sugar transporter DDB_G0278631
XM_020739006.1	LOC110034762_1	NW_018213112.1	WT_Te_inn	WT_Lip	-2.17876	-4.52765	2.23897e-07	3.88518e-06	110034762	Phalaenopsis equestris G-type lectin S-receptor-like serine/threonine-protein kinase SD2-5
XM_020735376.1	LOC110031926_1	NW_018165307.1	WT_Te_inn	WT_Lip	-2.18192	-4.53757	1.0703e-09	2.66558e-08	110031926	Phalaenopsis equestris WAT1-related protein At3g45870-like
XM_020744611.1	LOC110039515_5	NW_018164444.1	WT_Te_inn	WT_Lip	-2.18305	-4.54111	7.72816e-06	0.000100521	110039515	Phalaenopsis equestris uncharacterized LOC110039515
XM_020740064.1	LOC110035772_1	NW_018164444.1	WT_Te_inn	WT_Lip	-2.18746	-4.55503	4.0525e-05	0.000450138	110035772	Phalaenopsis equestris geraniol 8-hydroxylase-like
XM_020733435.1	LOC110030630_4	NW_018165185.1	WT_Te_inn	WT_Lip	-2.18746	-4.55503	4.0525e-05	0.000450138	110030630	Phalaenopsis equestris CLP protease regulatory subunit CLPX3, mitochondrial-like
XM_020716487.1	LOC110018977_2	NW_018164478.1	WT_Te_inn	WT_Lip	-2.18804	-4.55686	0	0	110018977	Phalaenopsis equestris uncharacterized LOC110018977
XM_020724987.1	LOC110024821_2	NW_018164718.1	WT_Te_inn	WT_Lip	-2.1896	-4.56178	5.81757e-14	2.43042e-12	110024821	Phalaenopsis equestris meiosis-specific protein PAIR2-like
XM_020727208.1	LOC110026313_1	NW_018164806.1	WT_Te_inn	WT_Lip	-2.19361	-4.57448	0	0	110026313	Phalaenopsis equestris protein trichome birefringence-like 14
XM_020725372.1	LOC110025097_2	NW_018164730.1	WT_Te_inn	WT_Lip	-2.19434	-4.5768	0.000233566	0.00210373	110025097	Phalaenopsis equestris putative transporter arsB
XM_020729681.1	LOC110027996_2	NW_018164920.1	WT_Te_inn	WT_Lip	-2.20083	-4.59745	0	0	110027996	Phalaenopsis equestris DNA-binding protein HEXBP-like
XM_020716947.1	LOC110019324_1	NW_018164496.1	WT_Te_inn	WT_Lip	-2.20655	-4.61569	0.0015052	0.0106726	110019324	Phalaenopsis equestris uncharacterized LOC110019324
XM_020742886.1	LOC110038113_1	NW_018164444.1	WT_Te_inn	WT_Lip	-2.22521	-4.67578	5.00361e-06	6.74638e-05	110038113	Phalaenopsis equestris chorismate mutase 1, chloroplastic-like
XM_020719737.1	LOC110021298_1	NW_018164572.1	WT_Te_inn	WT_Lip	-2.22887	-4.68766	7.08761e-05	0.000731127	110021298	Phalaenopsis equestris IgA FC receptor-like
XM_020742290.1	LOC110037600_1	NW_018240125.1	WT_Te_inn	WT_Lip	-2.22887	-4.68766	7.08761e-05	0.000731127	110037600	Phalaenopsis equestris serine/threonine-protein kinase AFC1-like
XM_020725252.1	LOC110025022_2	NW_018164729.1	WT_Te_inn	WT_Lip	-2.22937	-4.68928	4.30557e-08	8.50745e-07	110025022	Phalaenopsis equestris uncharacterized LOC110025022
XM_020738673.1	LOC110034407_1	NW_018206496.1	WT_Te_inn	WT_Lip	-2.23927	-4.72159	2.56471e-07	4.39136e-06	110034407	Phalaenopsis equestris high mobility group B protein 9-like
XM_020727568.1	LOC110026581_3	NW_018164823.1	WT_Te_inn	WT_Lip	-2.25264	-4.76555	3.75352e-06	5.20833e-05	110026581	Phalaenopsis equestris organic cation/carnitine transporter 7-like
XM_020718136.1	LOC110020144_1	NW_018164536.1	WT_Te_inn	WT_Lip	-2.25437	-4.77124	0.00340725	0.0213087	110020144	Phalaenopsis equestris aspartic proteinase CDR1-like
XM_020721142.1	LOC110022281_6	NW_018164622.1	WT_Te_inn	WT_Lip	-2.25437	-4.77124	0.00340725	0.0213087	110022281	Phalaenopsis equestris uncharacterized LOC110022281
XM_020729425.1	LOC110027828_1	NW_018164891.1	WT_Te_inn	WT_Lip	-2.25445	-4.77154	0	0	110027828	Phalaenopsis equestris cytokinin dehydrogenase 3-like
XM_020722917.1	LOC110023476_1	NW_018164666.1	WT_Te_inn	WT_Lip	-2.25523	-4.77411	2.23309e-05	0.000262452	110023476	Phalaenopsis equestris protein ECERIFERUM 3-like
XM_020721281.1	LOC110022379_2	NW_018164630.1	WT_Te_inn	WT_Lip	-2.26626	-4.81075	5.24388e-05	0.000564447	110022379	Phalaenopsis equestris uncharacterized LOC110022379
XM_020732826.1	LOC110030219_3	NW_018165114.1	WT_Te_inn	WT_Lip	-2.27685	-4.84617	0	0	110030219	Phalaenopsis equestris uncharacterized LOC110030219
XM_020738697.1	LOC110034437_1	NW_018207238.1	WT_Te_inn	WT_Lip	-2.28284	-4.86635	0.00945188	0.0495851	110034437	Phalaenopsis equestris gibberellin 20 oxidase 2-like
XM_020730833.1	LOC110028818_1	NW_018164444.1	WT_Te_inn	WT_Lip	-2.28537	-4.8749	1.11022e-13	4.44621e-12	110028818	Phalaenopsis equestris probable UDP-arabinose 4-epimerase 2
XM_020736275.1	LOC110032602_1	NW_018165419.1	WT_Te_inn	WT_Lip	-2.2864	-4.87836	4.58522e-14	1.95247e-12	110032602	Phalaenopsis equestris amino acid transporter ANTL1-like
XM_020717524.1	LOC110019733_1	NW_018164517.1	WT_Te_inn	WT_Lip	-2.29341	-4.90214	0	0	110019733	Phalaenopsis equestris probable Ufm1-specific protease
XM_020727377.1	LOC110026440_1	NW_018164444.1	WT_Te_inn	WT_Lip	-2.29756	-4.91625	4.23978e-08	8.39199e-07	110026440	Phalaenopsis equestris type II inositol polyphosphate 5-phosphatase 15-like
XM_020730254.1	LOC110028420_1	NW_018164951.1	WT_Te_inn	WT_Lip	-2.29996	-4.92443	0	0	110028420	Phalaenopsis equestris uncharacterized LOC110028420
XM_020735700.1	LOC110032165_1	NW_018165320.1	WT_Te_inn	WT_Lip	-2.32605	-5.0143	0	0	110032165	Phalaenopsis equestris uncharacterized LOC110032165
XM_020741606.1	LOC110037046_4	NW_018233122.1	WT_Te_inn	WT_Lip	-2.32989	-5.02767	0.00798866	0.0432427	110037046	Phalaenopsis equestris hypersensitive-induced response protein 1-like
XM_020725225.1	LOC110024998_1	NW_018164729.1	WT_Te_inn	WT_Lip	-2.33019	-5.02872	0	0	110024998	Phalaenopsis equestris sulfate transporter 1.2-like
XM_020731665.1	LOC110029391_1	NW_018165009.1	WT_Te_inn	WT_Lip	-2.33064	-5.0303	2.28385e-11	7.08429e-10	110029391	Phalaenopsis equestris sucrose synthase 7-like
XM_020719613.1	LOC110021205_2	NW_018164565.1	WT_Te_inn	WT_Lip	-2.33405	-5.0422	0	0	110021205	Phalaenopsis equestris auxin-responsive protein IAA7-like
XM_020740323.1	LOC110035984_1	NW_018220967.1	WT_Te_inn	WT_Lip	-2.3371	-5.05286	0	0	110035984	Phalaenopsis equestris uncharacterized LOC110035984
XM_020736790.1	LOC110032978_1	NW_018165517.1	WT_Te_inn	WT_Lip	-2.34317	-5.07416	0	0	110032978	Phalaenopsis equestris mitogen-activated protein kinase 2-like
XM_020723163.1	LOC110023651_1	NW_018164668.1	WT_Te_inn	WT_Lip	-2.34899	-5.09469	0	0	110023651	Phalaenopsis equestris uncharacterized LOC110023651
XM_020730728.1	LOC110028745_1	NW_018164962.1	WT_Te_inn	WT_Lip	-2.35336	-5.11012	0	0	110028745	Phalaenopsis equestris transcription factor PIF4-like
XM_020716430.1	LOC110018949_1	NW_018164478.1	WT_Te_inn	WT_Lip	-2.35507	-5.11618	0	0	110018949	Phalaenopsis equestris zinc finger protein WIP6
XM_020736038.1	LOC110032408_1	NW_018165377.1	WT_Te_inn	WT_Lip	-2.36084	-5.13671	0.00209424	0.0141337	110032408	Phalaenopsis equestris uncharacterized LOC110032408
XM_020726443.1	LOC110025787_3	NW_018164773.1	WT_Te_inn	WT_Lip	-2.3747	-5.18629	4.10783e-15	1.9564e-13	110025787	Phalaenopsis equestris probable protein phosphatase 2C 59
XM_020743215.1	LOC110038390_1	NW_018250720.1	WT_Te_inn	WT_Lip	-2.37545	-5.18899	0.00676759	0.0375793	110038390	Phalaenopsis equestris protein trichome birefringence-like 25
XM_020723867.1	LOC110024106_3	NW_018164689.1	WT_Te_inn	WT_Lip	-2.38683	-5.23006	3.47278e-13	1.31426e-11	110024106	Phalaenopsis equestris ent-kaur-16-ene synthase, chloroplastic-like
XM_020726066.1	LOC110025525_1	NW_018164743.1	WT_Te_inn	WT_Lip	-2.38905	-5.23813	2.32621e-06	3.34941e-05	110025525	Phalaenopsis equestris protein FREE1-like
XM_020732921.1	LOC110030274_1	NW_018164444.1	WT_Te_inn	WT_Lip	-2.39156	-5.24726	0.000169444	0.00158569	110030274	Phalaenopsis equestris putative E3 ubiquitin-protein ligase SINA-like 6
XM_020718093.1	LOC110020109_5	NW_018164533.1	WT_Te_inn	WT_Lip	-2.39466	-5.25853	0.00178633	0.0123324	110020109	Phalaenopsis equestris putative pentatricopeptide repeat-containing protein At2g02150
XM_020729488.1	LOC110027870_2	NW_018164898.1	WT_Te_inn	WT_Lip	-2.39935	-5.27564	1.91747e-12	6.70723e-11	110027870	Phalaenopsis equestris transportin MOS14
XM_020732825.1	LOC110030219_1	NW_018165114.1	WT_Te_inn	WT_Lip	-2.40258	-5.28747	2.02177e-06	2.95645e-05	110030219	Phalaenopsis equestris uncharacterized LOC110030219
XM_020722391.1	LOC110023136_3	NW_018164658.1	WT_Te_inn	WT_Lip	-2.40619	-5.30072	0.000498763	0.0041295	110023136	Phalaenopsis equestris vacuolar protein sorting-associated protein 25
XM_020728739.1	LOC110027353_1	NW_018164866.1	WT_Te_inn	WT_Lip	-2.40735	-5.30499	0	0	110027353	Phalaenopsis equestris non-specific lipid-transfer protein 1-like
XM_020733271.1	LOC110030529_1	NW_018165173.1	WT_Te_inn	WT_Lip	-2.41937	-5.34936	4.43526e-05	0.000487579	110030529	Phalaenopsis equestris adenylate isopentenyltransferase-like
XM_020716818.1	LOC110019231_2	NW_018164496.1	WT_Te_inn	WT_Lip	-2.42338	-5.36427	0	0	110019231	Phalaenopsis equestris serine/threonine-protein phosphatase 5
XM_020728378.1	LOC110027091_5	NW_018164854.1	WT_Te_inn	WT_Lip	-2.42349	-5.36466	1.39825e-05	0.000172453	110027091	Phalaenopsis equestris serine/threonine-protein kinase rio2
XM_020717529.1	LOC110019734_2	NW_018164517.1	WT_Te_inn	WT_Lip	-2.43124	-5.39358	0	0	110019734	Phalaenopsis equestris protein STICHEL-like 2
XM_020728530.1	LOC110027205_4	NW_018164861.1	WT_Te_inn	WT_Lip	-2.43695	-5.41494	1.70508e-09	4.12055e-08	110027205	Phalaenopsis equestris uncharacterized LOC110027205
XM_020721796.1	LOC110022725_1	NW_018164644.1	WT_Te_inn	WT_Lip	-2.45328	-5.47661	0	0	110022725	Phalaenopsis equestris GDSL esterase/lipase At5g55050-like
XM_020727538.1	LOC110026559_1	NW_018164820.1	WT_Te_inn	WT_Lip	-2.45338	-5.47697	1.11022e-16	6.07229e-15	110026559	Phalaenopsis equestris U-box domain-containing protein 1-like
XM_020715476.1	LOC110018221_3	NW_018164448.1	WT_Te_inn	WT_Lip	-2.45359	-5.47776	2.42029e-14	1.05379e-12	110018221	Phalaenopsis equestris folylpolyglutamate synthase
XM_020736809.1	LOC110032991_1	NW_018165517.1	WT_Te_inn	WT_Lip	-2.46	-5.50218	0.00130576	0.00945332	110032991	Phalaenopsis equestris GDSL esterase/lipase At2g23540
XM_020724457.1	LOC110024470_4	NW_018164444.1	WT_Te_inn	WT_Lip	-2.46248	-5.51163	0.00488964	0.0287664	110024470	Phalaenopsis equestris uncharacterized LOC110024470
XM_020742988.1	LOC110038217_1	NW_018250179.1	WT_Te_inn	WT_Lip	-2.47847	-5.57306	9.42024e-13	3.44707e-11	110038217	Phalaenopsis equestris protein CUP-SHAPED COTYLEDON 2-like
XM_020719018.1	LOC110020790_4	NW_018164549.1	WT_Te_inn	WT_Lip	-2.49499	-5.63723	0	0	110020790	Phalaenopsis equestris uncharacterized LOC110020790
	LOC110017833_1	NW_018164444.1	WT_Te_inn	WT_Lip	-2.49885	-5.65236	1.83664e-12	6.45368e-11	110017833	#N/A
XM_020738948.1	LOC110034704_1	NW_018212360.1	WT_Te_inn	WT_Lip	-2.50184	-5.66406	0	0	110034704	Phalaenopsis equestris scopoletin glucosyltransferase-like
XM_020740075.1	LOC110035783_1	NW_018164444.1	WT_Te_inn	WT_Lip	-2.50951	-5.69426	0	0	110035783	Phalaenopsis equestris heavy metal-associated isoprenylated plant protein 37-like
XM_020735108.1	LOC110031741_2	NW_018165280.1	WT_Te_inn	WT_Lip	-2.52053	-5.73792	6.97469e-05	0.000721643	110031741	Phalaenopsis equestris pentatricopeptide repeat-containing protein At3g04750, mitochondrial
XM_020744217.1	LOC110039225_1	NW_018253730.1	WT_Te_inn	WT_Lip	-2.52497	-5.75562	0	0	110039225	Phalaenopsis equestris probable receptor-like protein kinase At5g18500
XM_020726235.1	LOC110025647_4	NW_018164762.1	WT_Te_inn	WT_Lip	-2.54094	-5.8197	6.03485e-05	0.000636961	110025647	Phalaenopsis equestris F-box protein At5g52880
XM_020730090.1	LOC110028297_4	NW_018164947.1	WT_Te_inn	WT_Lip	-2.54621	-5.84099	1.6193e-05	0.000196275	110028297	Phalaenopsis equestris D-amino-acid transaminase, chloroplastic
XM_020740221.1	LOC110035895_1	NW_018220479.1	WT_Te_inn	WT_Lip	-2.55939	-5.8946	1.02793e-08	2.22685e-07	110035895	Phalaenopsis equestris protein HEADING DATE 3A-like
XM_020743237.1	LOC110038401_3	NW_018250726.1	WT_Te_inn	WT_Lip	-2.56108	-5.90147	5.2263e-05	0.000563142	110038401	Phalaenopsis equestris zinc finger A20 and AN1 domain-containing stress-associated protein 4
XM_020741453.1	LOC110036904_1	NW_018231327.1	WT_Te_inn	WT_Lip	-2.56379	-5.91259	0	0	110036904	Phalaenopsis equestris phytochrome C
XM_020732669.1	LOC110030101_2	NW_018165095.1	WT_Te_inn	WT_Lip	-2.56662	-5.92419	0	0	110030101	Phalaenopsis equestris zinc finger protein STOP1 homolog
XM_020720879.1	LOC110022089_2	NW_018164609.1	WT_Te_inn	WT_Lip	-2.56776	-5.92888	1.30948e-07	2.38036e-06	110022089	Phalaenopsis equestris calmodulin-binding receptor-like cytoplasmic kinase 2
XM_020734245.1	LOC110031135_3	NW_018164444.1	WT_Te_inn	WT_Lip	-2.56867	-5.93264	3.38842e-08	6.80255e-07	110031135	Phalaenopsis equestris transcription factor GLABRA 3-like
XM_020740133.1	LOC110035832_9	NW_018220029.1	WT_Te_inn	WT_Lip	-2.58093	-5.98325	4.53008e-05	0.000497297	110035832	Phalaenopsis equestris uncharacterized LOC110035832
XM_020734440.1	LOC110031301_2	NW_018165240.1	WT_Te_inn	WT_Lip	-2.61589	-6.13003	2.23938e-11	6.96727e-10	110031301	Phalaenopsis equestris uncharacterized protein At1g04910
XM_020742191.1	LOC110037527_1	NW_018238888.1	WT_Te_inn	WT_Lip	-2.61822	-6.13991	1.63358e-12	5.76634e-11	110037527	Phalaenopsis equestris NAC domain-containing protein 21/22-like
XM_020731077.1	LOC110028983_1	NW_018164980.1	WT_Te_inn	WT_Lip	-2.62221	-6.15691	0.00261823	0.0170637	110028983	Phalaenopsis equestris uncharacterized LOC110028983
XM_020717757.1	LOC110019895_4	NW_018164527.1	WT_Te_inn	WT_Lip	-2.63995	-6.23311	0.000528467	0.00434176	110019895	Phalaenopsis equestris uncharacterized LOC110019895
XM_020725075.1	LOC110024886_2	NW_018164719.1	WT_Te_inn	WT_Lip	-2.64046	-6.23532	2.84328e-13	1.08935e-11	110024886	Phalaenopsis equestris uncharacterized LOC110024886
XM_020718644.1	LOC110020514_1	NW_018164540.1	WT_Te_inn	WT_Lip	-2.65111	-6.2815	0	0	110020514	Phalaenopsis equestris uncharacterized LOC110020514
XM_020727467.1	LOC110026506_2	NW_018164816.1	WT_Te_inn	WT_Lip	-2.65952	-6.31823	0.00225093	0.0150144	110026506	Phalaenopsis equestris protein CHAPERONE-LIKE PROTEIN OF POR1, chloroplastic
XM_020740269.1	LOC110035932_1	NW_018220555.1	WT_Te_inn	WT_Lip	-2.66325	-6.33459	0	0	110035932	Phalaenopsis equestris LOB domain-containing protein 15-like
XM_020741264.1	LOC110036742_3	NW_018229446.1	WT_Te_inn	WT_Lip	-2.66662	-6.34938	1.51956e-06	2.27581e-05	110036742	Phalaenopsis equestris calmodulin-binding protein 60 A-like
XM_020739770.1	LOC110035535_1	NW_018217972.1	WT_Te_inn	WT_Lip	-2.66958	-6.36245	3.91601e-07	6.53168e-06	110035535	Phalaenopsis equestris pentatricopeptide repeat-containing protein At5g62370
XM_020717427.1	LOC110019664_1	NW_018164509.1	WT_Te_inn	WT_Lip	-2.68479	-6.42986	1.69251e-09	4.09335e-08	110019664	Phalaenopsis equestris protein RADIALIS-like 3
XM_020737377.1	LOC110033407_4	NW_018165612.1	WT_Te_inn	WT_Lip	-2.68979	-6.45221	0	0	110033407	Phalaenopsis equestris DNA replication complex GINS protein psf3-like
XM_020728419.1	LOC110027123_3	NW_018164855.1	WT_Te_inn	WT_Lip	-2.69077	-6.45658	0	0	110027123	Phalaenopsis equestris uncharacterized LOC110027123
XM_020721291.1	LOC110022384_3	NW_018164630.1	WT_Te_inn	WT_Lip	-2.6939	-6.47061	8.43079e-11	2.40767e-09	110022384	Phalaenopsis equestris probable inactive DNA (cytosine-5)-methyltransferase DRM3
XM_020727063.1	LOC110026201_1	NW_018164801.1	WT_Te_inn	WT_Lip	-2.69527	-6.47675	0.000395306	0.00336194	110026201	Phalaenopsis equestris transcription factor bHLH75-like
XM_020726332.1	LOC110025713_4	NW_018164768.1	WT_Te_inn	WT_Lip	-2.74805	-6.71807	6.58611e-10	1.68362e-08	110025713	Phalaenopsis equestris probable polyamine transporter At1g31830
XM_020742098.1	LOC110037445_1	NW_018237936.1	WT_Te_inn	WT_Lip	-2.76778	-6.81058	1.2268e-12	4.41604e-11	110037445	Phalaenopsis equestris deSI-like protein At4g17486
XM_020731555.1	LOC110029318_1	NW_018165001.1	WT_Te_inn	WT_Lip	-2.77197	-6.8304	2.1554e-09	5.12478e-08	110029318	Phalaenopsis equestris proteasome subunit beta type-5-like
XM_020728746.1	LOC110027356_4	NW_018164866.1	WT_Te_inn	WT_Lip	-2.78689	-6.90142	0	0	110027356	Phalaenopsis equestris methionine--tRNA ligase, cytoplasmic
XM_020717214.1	LOC110019524_2	NW_018164503.1	WT_Te_inn	WT_Lip	-2.79283	-6.92986	1.52084e-11	4.80414e-10	110019524	Phalaenopsis equestris rab9 effector protein with kelch motifs-like
XM_020720638.1	LOC110021920_2	NW_018164594.1	WT_Te_inn	WT_Lip	-2.7996	-6.96248	0.00759735	0.041385	110021920	Phalaenopsis equestris phosphatidylinositol N-acetylglucosaminyltransferase subunit C
XM_020741963.1	LOC110037335_1	NW_018237177.1	WT_Te_inn	WT_Lip	-2.79982	-6.96351	0.00125265	0.00914801	110037335	Phalaenopsis equestris putative glutaredoxin-C14
XM_020717784.1	LOC110019913_3	NW_018164530.1	WT_Te_inn	WT_Lip	-2.80003	-6.96457	8.69967e-06	0.000112262	110019913	Phalaenopsis equestris putative uncharacterized protein DDB_G0277003
XM_020733796.1	LOC110030854_1	NW_018165201.1	WT_Te_inn	WT_Lip	-2.80015	-6.96515	6.24586e-11	1.82237e-09	110030854	Phalaenopsis equestris alpha-glucan water dikinase, chloroplastic
XM_020721249.1	LOC110022360_4	NW_018164628.1	WT_Te_inn	WT_Lip	-2.83065	-7.11396	8.88178e-16	4.44908e-14	110022360	Phalaenopsis equestris transcription factor PIF3-like
XM_020727201.1	LOC110026309_1	NW_018164806.1	WT_Te_inn	WT_Lip	-2.83169	-7.11907	0	0	110026309	Phalaenopsis equestris microtubule-associated protein 70-2-like
XM_020728212.1	LOC110026968_1	NW_018164850.1	WT_Te_inn	WT_Lip	-2.83286	-7.12483	0.00108671	0.00810244	110026968	Phalaenopsis equestris uncharacterized LOC110026968
XM_020729550.1	LOC110027912_1	NW_018164909.1	WT_Te_inn	WT_Lip	-2.84824	-7.2012	0.00655271	0.0366292	110027912	Phalaenopsis equestris putative pre-16S rRNA nuclease
XM_020721449.1	LOC110022487_1	NW_018164634.1	WT_Te_inn	WT_Lip	-2.85712	-7.24565	1.10305e-06	1.69633e-05	110022487	Phalaenopsis equestris pectinesterase-like
XM_020740319.1	LOC110035981_1	NW_018220936.1	WT_Te_inn	WT_Lip	-2.87372	-7.3295	0.000148995	0.0014166	110035981	Phalaenopsis equestris probable RNA methyltransferase At5g51130
XM_020725644.1	LOC110025263_7	NW_018164739.1	WT_Te_inn	WT_Lip	-2.89529	-7.43993	0.00566681	0.0324297	110025263	Phalaenopsis equestris protein ROOT PRIMORDIUM DEFECTIVE 1-like
XM_020726007.1	LOC110025495_3	NW_018164743.1	WT_Te_inn	WT_Lip	-2.89529	-7.43993	0.00566681	0.0324297	110025495	Phalaenopsis equestris probable trafficking protein particle complex subunit 13 homolog
XM_020744582.1	LOC110039498_2	NW_018164444.1	WT_Te_inn	WT_Lip	-2.89675	-7.44747	0.00082196	0.00635659	110039498	Phalaenopsis equestris uncharacterized LOC110039498
XM_020731133.1	LOC110029028_2	NW_018164981.1	WT_Te_inn	WT_Lip	-2.89886	-7.45839	1.93413e-09	4.62712e-08	110029028	Phalaenopsis equestris FT-interacting protein 1-like
XM_020722788.1	LOC110023389_2	NW_018164666.1	WT_Te_inn	WT_Lip	-2.91047	-7.51861	1.36557e-14	6.12668e-13	110023389	Phalaenopsis equestris sugar transport protein 8-like
XM_020734549.1	LOC110031379_1	NW_018165243.1	WT_Te_inn	WT_Lip	-2.93438	-7.64426	0	0	110031379	Phalaenopsis equestris Bowman-Birk type proteinase inhibitor-like
XM_020723359.1	LOC110023778_1	NW_018164671.1	WT_Te_inn	WT_Lip	-2.98499	-7.91722	0	0	110023778	Phalaenopsis equestris delta(12)-oleate desaturase-like
XM_020740284.1	LOC110035944_1	NW_018164444.1	WT_Te_inn	WT_Lip	-3.00167	-8.00928	0	0	110035944	Phalaenopsis equestris uncharacterized LOC110035944
XM_020728481.1	LOC110027143_1	NW_018164444.1	WT_Te_inn	WT_Lip	-3.01378	-8.07679	9.76563e-12	3.15898e-10	110027143	Phalaenopsis equestris pentatricopeptide repeat-containing protein At5g61990, mitochondrial-like
XM_020744590.1	LOC110039502_1	NW_018164444.1	WT_Te_inn	WT_Lip	-3.01586	-8.08845	2.48522e-07	4.26705e-06	110039502	Phalaenopsis equestris E3 ubiquitin-protein ligase RHA1B-like
XM_020715712.1	LOC110018406_5	NW_018164463.1	WT_Te_inn	WT_Lip	-3.02061	-8.11511	2.40236e-09	5.65549e-08	110018406	Phalaenopsis equestris uncharacterized LOC110018406
	LOC110033947_1	NW_018165751.1	WT_Te_inn	WT_Lip	-3.02788	-8.15609	0.00372059	0.0229347	110033947	#N/A
XM_020741406.1	LOC110036856_3	NW_018230821.1	WT_Te_inn	WT_Lip	-3.02788	-8.15609	0.00372059	0.0229347	110036856	Phalaenopsis equestris probable magnesium transporter NIPA9
XM_020722649.1	LOC110023306_5	NW_018164444.1	WT_Te_inn	WT_Lip	-3.03633	-8.20399	0	0	110023306	Phalaenopsis equestris uncharacterized LOC110023306
XM_020730664.1	LOC110028700_4	NW_018164962.1	WT_Te_inn	WT_Lip	-3.05908	-8.33441	7.0451e-06	9.25702e-05	110028700	Phalaenopsis equestris protein CHUP1, chloroplastic-like
XM_020723775.1	LOC110024047_2	NW_018164682.1	WT_Te_inn	WT_Lip	-3.06091	-8.345	0	0	110024047	Phalaenopsis equestris protein CTR9 homolog
XM_020719614.1	LOC110021205_1	NW_018164565.1	WT_Te_inn	WT_Lip	-3.06138	-8.34772	0	0	110021205	Phalaenopsis equestris auxin-responsive protein IAA7-like
XM_020743953.1	LOC110039013_1	NW_018252658.1	WT_Te_inn	WT_Lip	-3.10467	-8.60202	0	0	110039013	Phalaenopsis equestris putative cell wall protein
XM_020716791.1	LOC110019209_2	NW_018164496.1	WT_Te_inn	WT_Lip	-3.10995	-8.63353	0.00284341	0.0182697	110019209	Phalaenopsis equestris uncharacterized LOC110019209
XM_020719936.1	LOC110021447_3	NW_018164576.1	WT_Te_inn	WT_Lip	-3.11484	-8.66281	7.05621e-10	1.79933e-08	110021447	Phalaenopsis equestris transcription termination factor MTERF15, mitochondrial-like
XM_020716984.1	LOC110019349_1	NW_018164496.1	WT_Te_inn	WT_Lip	-3.15004	-8.87679	0	0	110019349	Phalaenopsis equestris UDP-glycosyltransferase 73C3-like
XM_020727584.1	LOC110026587_1	NW_018164824.1	WT_Te_inn	WT_Lip	-3.23864	-9.43906	4.44089e-16	2.29894e-14	110026587	Phalaenopsis equestris transcription factor TCP15-like
XM_020716981.1	LOC110019346_1	NW_018164496.1	WT_Te_inn	WT_Lip	-3.26473	-9.61129	8.87977e-10	2.23523e-08	110019346	Phalaenopsis equestris glucan endo-1,3-beta-glucosidase 8-like
XM_020726389.1	LOC110025750_1	NW_018164768.1	WT_Te_inn	WT_Lip	-3.27887	-9.70596	0.000137096	0.00131355	110025750	Phalaenopsis equestris uncharacterized LOC110025750
XM_020738058.1	LOC110033900_2	NW_018165746.1	WT_Te_inn	WT_Lip	-3.30564	-9.88776	1.09651e-05	0.000138549	110033900	Phalaenopsis equestris RNA polymerase II transcription factor B subunit 5
XM_020724909.1	LOC110024760_1	NW_018164715.1	WT_Te_inn	WT_Lip	-3.32195	-10.0002	0	0	110024760	Phalaenopsis equestris cadmium/zinc-transporting ATPase HMA3-like
XM_020734616.1	LOC110031430_3	NW_018165254.1	WT_Te_inn	WT_Lip	-3.37173	-10.3512	8.59835e-05	0.000868447	110031430	Phalaenopsis equestris phosphatidylinositol/phosphatidylcholine transfer protein SFH9-like
XM_020728016.1	LOC110026840_6	NW_018164844.1	WT_Te_inn	WT_Lip	-3.41236	-10.6469	0	0	110026840	Phalaenopsis equestris uncharacterized LOC110026840
XM_020741219.1	LOC110036706_2	NW_018229018.1	WT_Te_inn	WT_Lip	-3.41593	-10.6732	0	0	110036706	Phalaenopsis equestris protein G1-like7
XM_020719935.1	LOC110021417_1	NW_018164444.1	WT_Te_inn	WT_Lip	-3.4181	-10.6893	1.05835e-11	3.40873e-10	110021417	Phalaenopsis equestris transcription factor MYB24-like
XM_020740951.1	LOC110036493_5	NW_018226737.1	WT_Te_inn	WT_Lip	-3.43056	-10.782	0.000935177	0.00710381	110036493	Phalaenopsis equestris pentatricopeptide repeat-containing protein At2g19280-like
XM_020732332.1	LOC110029862_2	NW_018165048.1	WT_Te_inn	WT_Lip	-3.43635	-10.8254	5.9508e-14	2.47274e-12	110029862	Phalaenopsis equestris uncharacterized protein At5g19025-like
XM_020726410.1	LOC110025762_1	NW_018164771.1	WT_Te_inn	WT_Lip	-3.45897	-10.9965	5.48577e-05	0.000586606	110025762	Phalaenopsis equestris uncharacterized LOC110025762
XM_020742441.1	LOC110037735_1	NW_018242298.1	WT_Te_inn	WT_Lip	-3.45897	-10.9965	5.48577e-05	0.000586606	110037735	Phalaenopsis equestris glycerol-3-phosphate acyltransferase 5-like
XM_020725298.1	LOC110025024_4	NW_018164444.1	WT_Te_inn	WT_Lip	-3.47326	-11.106	3.62634e-06	5.0545e-05	110025024	Phalaenopsis equestris vacuolar protein sorting-associated protein 35B-like
XM_020736705.1	LOC110032917_3	NW_018165496.1	WT_Te_inn	WT_Lip	-3.51417	-11.4254	0	0	110032917	Phalaenopsis equestris synaptotagmin-3-like
XM_020736955.1	LOC110033089_2	NW_018165530.1	WT_Te_inn	WT_Lip	-3.57403	-11.9094	0	0	110033089	Phalaenopsis equestris lysine-specific demethylase JMJ25-like
XM_020742928.1	LOC110038160_1	NW_018249716.1	WT_Te_inn	WT_Lip	-3.61907	-12.2871	2.33853e-05	0.0002737	110038160	Phalaenopsis equestris vesicular inhibitory amino acid transporter-like
XM_020722445.1	LOC110023169_1	NW_018164663.1	WT_Te_inn	WT_Lip	-3.65607	-12.6063	2.98428e-13	1.13774e-11	110023169	Phalaenopsis equestris transcription repressor MYB6-like
XM_020739736.1	LOC110035507_1	NW_018217902.1	WT_Te_inn	WT_Lip	-3.66499	-12.6845	0	0	110035507	Phalaenopsis equestris non-specific lipid-transfer protein 1-like
XM_020715494.1	LOC110018231_3	NW_018164448.1	WT_Te_inn	WT_Lip	-3.69212	-12.9252	0.00944443	0.0495621	110018231	Phalaenopsis equestris probable protein S-acyltransferase 1
XM_020737538.1	LOC110033524_2	NW_018165648.1	WT_Te_inn	WT_Lip	-3.74722	-13.4284	3.77476e-15	1.80332e-13	110033524	Phalaenopsis equestris glutathionyl-hydroquinone reductase YqjG-like
XM_020725632.1	LOC110025238_5	NW_018164444.1	WT_Te_inn	WT_Lip	-3.74743	-13.4304	0	0	110025238	Phalaenopsis equestris putative zinc transporter At3g08650
XM_020739073.1	LOC110034833_2	NW_018213776.1	WT_Te_inn	WT_Lip	-3.75941	-13.5424	4.86089e-07	7.97872e-06	110034833	Phalaenopsis equestris uncharacterized LOC110034833
XM_020741218.1	LOC110036706_1	NW_018229018.1	WT_Te_inn	WT_Lip	-3.87484	-14.6705	0	0	110036706	Phalaenopsis equestris protein G1-like7
XM_020729780.1	LOC110028071_5	NW_018164928.1	WT_Te_inn	WT_Lip	-3.94338	-15.3842	0	0	110028071	Phalaenopsis equestris CBL-interacting protein kinase 32-like
XM_020737084.1	LOC110033181_1	NW_018165550.1	WT_Te_inn	WT_Lip	-3.97073	-15.6786	0.00510413	0.0297792	110033181	Phalaenopsis equestris fatty acyl-CoA reductase 3-like
XM_020743356.1	LOC110038491_5	NW_018250931.1	WT_Te_inn	WT_Lip	-3.97309	-15.7043	5.19584e-14	2.20038e-12	110038491	Phalaenopsis equestris pentatricopeptide repeat-containing protein At5g55840
XM_020719996.1	LOC110021484_3	NW_018164444.1	WT_Te_inn	WT_Lip	-3.98605	-15.846	0	0	110021484	Phalaenopsis equestris transcription factor EMB1444-like
XM_020737879.1	LOC110033785_1	NW_018165728.1	WT_Te_inn	WT_Lip	-4.0528	-16.5964	0.00422749	0.0254117	110033785	Phalaenopsis equestris cytochrome P450 93A2-like
XM_020740208.1	LOC110035891_1	NW_018220479.1	WT_Te_inn	WT_Lip	-4.05682	-16.6427	1.89038e-06	2.78536e-05	110035891	Phalaenopsis equestris pentatricopeptide repeat-containing protein At2g13600-like
XM_020736685.1	LOC110032903_2	NW_018165494.1	WT_Te_inn	WT_Lip	-4.12649	-17.4662	5.97605e-05	0.000631616	110032903	Phalaenopsis equestris pentatricopeptide repeat-containing protein At1g11710, mitochondrial-like
XM_020724465.1	LOC110024470_1	NW_018164444.1	WT_Te_inn	WT_Lip	-4.15156	-17.7723	0	0	110024470	Phalaenopsis equestris uncharacterized LOC110024470
XM_020725540.1	LOC110025211_1	NW_018164736.1	WT_Te_inn	WT_Lip	-4.15223	-17.7806	1.38445e-13	5.47361e-12	110025211	Phalaenopsis equestris putative multidrug resistance protein
XM_020730788.1	LOC110028796_6	NW_018164971.1	WT_Te_inn	WT_Lip	-4.15224	-17.7807	0	0	110028796	Phalaenopsis equestris uncharacterized LOC110028796
XM_020716869.1	LOC110019259_2	NW_018164496.1	WT_Te_inn	WT_Lip	-4.24041	-18.9012	6.07771e-07	9.82495e-06	110019259	Phalaenopsis equestris structural maintenance of chromosomes protein 6A-like
XM_020724267.1	LOC110024351_4	NW_018164444.1	WT_Te_inn	WT_Lip	-4.24781	-18.9985	0	0	110024351	Phalaenopsis equestris protein MEI2-like 2
XM_020734999.1	LOC110031669_2	NW_018165280.1	WT_Te_inn	WT_Lip	-4.27457	-19.3541	0	0	110031669	Phalaenopsis equestris protein TIC 20-v, chloroplastic
XM_020735232.1	LOC110031825_1	NW_018165287.1	WT_Te_inn	WT_Lip	-4.27688	-19.3852	4.8239e-07	7.9222e-06	110031825	Phalaenopsis equestris transcription factor bHLH13-like
XM_020735113.1	LOC110031744_3	NW_018165280.1	WT_Te_inn	WT_Lip	-4.33136	-20.1312	0	0	110031744	Phalaenopsis equestris uncharacterized LOC110031744
XM_020744072.1	LOC110039114_1	NW_018253210.1	WT_Te_inn	WT_Lip	-4.35531	-20.4682	0	0	110039114	Phalaenopsis equestris uncharacterized LOC110039114
XM_020718370.1	LOC110020314_1	NW_018164536.1	WT_Te_inn	WT_Lip	-4.36514	-20.6081	2.39719e-09	5.64762e-08	110020314	Phalaenopsis equestris transmembrane E3 ubiquitin-protein ligase 1-like
XM_020717623.1	LOC110019793_1	NW_018164520.1	WT_Te_inn	WT_Lip	-4.38108	-20.837	1.77369e-07	3.12333e-06	110019793	Phalaenopsis equestris F-box protein At1g10780
XM_020728178.1	LOC110026945_1	NW_018164846.1	WT_Te_inn	WT_Lip	-4.39753	-21.0761	0	0	110026945	Phalaenopsis equestris protein DROOPING LEAF-like (PeDL2)
XM_020717532.1	LOC110019734_4	NW_018164517.1	WT_Te_inn	WT_Lip	-4.4322	-21.5886	0	0	110019734	Phalaenopsis equestris protein STICHEL-like 2
XM_020740639.1	LOC110036238_1	NW_018223741.1	WT_Te_inn	WT_Lip	-4.44508	-21.7822	0	0	110036238	Phalaenopsis equestris uncharacterized LOC110036238
XM_020718110.1	LOC110020120_4	NW_018164534.1	WT_Te_inn	WT_Lip	-4.4793	-22.305	0	0	110020120	Phalaenopsis equestris uncharacterized LOC110020120
XM_020738626.1	LOC110034354_1	NW_018204882.1	WT_Te_inn	WT_Lip	-4.63556	-24.8566	0.00101007	0.00760055	110034354	Phalaenopsis equestris transcription factor PRE6-like
XM_020724666.1	LOC110024605_3	NW_018164705.1	WT_Te_inn	WT_Lip	-4.64349	-24.9937	1.99473e-10	5.43581e-09	110024605	Phalaenopsis equestris DEAD-box ATP-dependent RNA helicase 13
XM_020717341.1	LOC110019606_1	NW_018164505.1	WT_Te_inn	WT_Lip	-4.6757	-25.5579	1.02263e-12	3.71566e-11	110019606	Phalaenopsis equestris receptor-like serine/threonine-protein kinase SD1-8
XM_020728171.1	LOC110026937_1	NW_018164846.1	WT_Te_inn	WT_Lip	-4.67777	-25.5947	0	0	110026937	Phalaenopsis equestris protein DROOPING LEAF-like (PeDL2)
XM_020718783.1	LOC110020626_1	NW_018164547.1	WT_Te_inn	WT_Lip	-4.74805	-26.8723	0	0	110020626	Phalaenopsis equestris probable RNA-binding protein ARP1
XM_020732475.1	LOC110029961_8	NW_018165057.1	WT_Te_inn	WT_Lip	-4.79826	-27.824	0	0	110029961	Phalaenopsis equestris NAC domain-containing protein 73-like
XM_020740230.1	LOC110035902_2	NW_018220479.1	WT_Te_inn	WT_Lip	-4.86609	-29.1635	1.94647e-06	2.85985e-05	110035902	Phalaenopsis equestris uncharacterized LOC110035902
XM_020743842.1	LOC110038908_2	NW_018164444.1	WT_Te_inn	WT_Lip	-4.9576	-31.0733	1.00581e-06	1.55762e-05	110038908	Phalaenopsis equestris vesicle-associated membrane protein 727
XM_020724269.1	LOC110024354_1	NW_018164697.1	WT_Te_inn	WT_Lip	-5.01198	-32.2669	7.59229e-07	1.20469e-05	110024354	Phalaenopsis equestris BTB/POZ domain-containing protein At5g47800
XM_020724257.1	LOC110024347_3	NW_018164697.1	WT_Te_inn	WT_Lip	-5.04949	-33.1168	0.000330744	0.00286641	110024347	Phalaenopsis equestris alpha,alpha-trehalose-phosphate synthase [UDP-forming] 1-like
XM_020726500.1	LOC110025834_1	NW_018164775.1	WT_Te_inn	WT_Lip	-5.12733	-34.9526	4.66294e-15	2.20047e-13	110025834	Phalaenopsis equestris cytochrome P450 71A1-like
XM_020721107.1	LOC110022247_1	NW_018164444.1	WT_Te_inn	WT_Lip	-5.25923	-38.299	0	0	110022247	Phalaenopsis equestris DNA repair protein REV1
XM_020732853.1	LOC110030235_1	NW_018165124.1	WT_Te_inn	WT_Lip	-5.38667	-41.8359	0.000125311	0.00121302	110030235	Phalaenopsis equestris uncharacterized LOC110030235
XM_020729243.1	LOC110027713_1	NW_018164877.1	WT_Te_inn	WT_Lip	-5.59281	-48.2618	0	0	110027713	Phalaenopsis equestris myb-related protein P-like
XM_020741022.1	LOC110036550_1	NW_018164444.1	WT_Te_inn	WT_Lip	-5.65095	-50.2464	0	0	110036550	Phalaenopsis equestris heat stress transcription factor B-4b-like
XM_020729330.1	LOC110027777_1	NW_018164885.1	WT_Te_inn	WT_Lip	-5.68574	-51.4727	5.06002e-05	0.000548278	110027777	Phalaenopsis equestris haloacid dehalogenase-like hydrolase domain-containing protein 3
XM_020730518.1	LOC110028603_2	NW_018164957.1	WT_Te_inn	WT_Lip	-6.06945	-67.1563	0	0	110028603	Phalaenopsis equestris pentatricopeptide repeat-containing protein At5g24830
XM_020734905.1	LOC110031614_3	NW_018165280.1	WT_Te_inn	WT_Lip	-6.53564	-92.7736	2.74951e-06	3.90981e-05	110031614	Phalaenopsis equestris CST complex subunit CTC1
XM_020720860.1	LOC110022077_3	NW_018164609.1	WT_Te_inn	WT_Lip	-6.60202	-97.1415	1.9984e-15	9.77322e-14	110022077	Phalaenopsis equestris ATP-dependent zinc metalloprotease FTSH 7, chloroplastic
XM_020720949.1	LOC110022142_1	NW_018164615.1	WT_Te_inn	WT_Lip	-7.18645	-145.659	9.82214e-13	3.57722e-11	110022142	Phalaenopsis equestris uncharacterized LOC110022142
XM_020743462.1	LOC110038586_1	NW_018251122.1	WT_Te_inn	WT_Lip	-7.21687	-148.763	7.86926e-13	2.90703e-11	110038586	Phalaenopsis equestris protein HEADING DATE 3A-like
XM_020730671.1	LOC110028685_5	NW_018164444.1	WT_Te_inn	WT_Lip	-7.26928	-154.266	1.78417e-07	3.13821e-06	110028685	Phalaenopsis equestris gamma-tubulin complex component 2

## Sheet: ILT WT vs L WT TPM Filter
Supplementary data 1. Differentially expressed transcripts between lateral inner tepals and lip of wild type Phalaenopsis hyb. “Athens”. WT_Te_inn, wild-type lateral inner tepals; WT_lip, wild-type lip; FC, Fold Change; FDR, False Discovery Rate; TPM, Transcripts Per Kilobase Million.
RefSeq	Name	Chromosome	Region	Max group mean	Log₂ fold change	FC	P-value	FDR p-value	Bonferroni	GeneID	RefSeq	WT_Te_inn TPM	WT_Lip TPM	Description
XM_020740207.1	LOC110035891_2	NW_018220479.1	join(751900..752738,752870..754796)	1.41616	12.0839	4341.27	0.000654879	0.00525482	1	110035891	XM_020740207.1	2.04545	0	Phalaenopsis equestris pentatricopeptide repeat-containing protein At2g13600-like
XM_020731438.1	LOC110029241_1	NW_018164992.1	complement(join(1821449..1823548,1823658..1823795,1824496..1824982,1826219..1826380))	0.807262	11.335	2583.35	0.00139294	0.00999335	1	110029241	XM_020731438.1	1.16598	0	Phalaenopsis equestris uncharacterized LOC110029241
XM_020739492.1	LOC110035250_2	NW_018164444.1	join(54857823..54858870,54861334..54861607,54861848..54862136,54862981..54863143,54864046..54864154,54864320..54864429,54874355..54874429)	0.719565	10.6881	1649.83	0.00258648	0.0168836	1	110035250	XM_020739492.1	1.03931	0	Phalaenopsis equestris probable GTP-binding protein OBGC1, chloroplastic
XM_020724268.1	LOC110024354_5	NW_018164697.1	join(990671..990821,991895..992000,992381..992450,992750..993883,994637..995069)	0.751009	10.623	1577.09	0.00274793	0.0177557	1	110024354	XM_020724268.1	1.08473	0	Phalaenopsis equestris BTB/POZ domain-containing protein At5g47800
XM_020731276.1	LOC110029135_6	NW_018164992.1	complement(join(1471568..1471838,1473542..1474345,1483292..1483591))	0.740051	10.1402	1128.52	0.00426616	0.0256264	1	110029135	XM_020731276.1	1.0689	0	Phalaenopsis equestris EID1-like F-box protein 2
XM_020730087.1	LOC110028297_1	NW_018164947.1	join(969177..969251,970224..970402,972530..973200,978760..979145)	0.759487	10.1089	1104.27	0.00438715	0.0261935	1	110028297	XM_020730087.1	1.09697	0	Phalaenopsis equestris D-amino-acid transaminase, chloroplastic
XM_020717277.1	LOC110019562_3	NW_018164503.1	complement(join(1163245..1163351,1163974..1164020,1166994..1167221,1167613..1167665,1168086..1168254,1169822..1169863,1170024..1170108,1170475..1170753,1171092..1171134))	0.841663	9.9411	983.032	0.00511943	0.0298516	1	110019562	XM_020717277.1	1.21567	0	Phalaenopsis equestris uncharacterized LOC110019562
XM_020740216.1	LOC110035892_6	NW_018220479.1	complement(join(355336..355665,355733..355846,365919..366146,366911..367075,377634..377756,383757..383864))	0.737637	9.77136	873.92	0.00593641	0.0337021	1	110035892	XM_020740216.1	1.06541	0	Phalaenopsis equestris protein IQ-DOMAIN 1
XM_020721272.1	LOC110022377_2	NW_018164630.1	complement(join(121731..121749,127200..128117))	0.81741	9.73076	849.673	0.00614852	0.0347145	1	110022377	XM_020721272.1	1.18064	0	Phalaenopsis equestris uncharacterized LOC110022377
XM_020740442.1	LOC110036087_2	NW_018222070.1	join(2189..2624,2700..2744,2827..3332)	0.720573	9.62398	789.055	0.00673961	0.0374699	1	110036087	XM_020740442.1	1.04077	0	Phalaenopsis equestris uncharacterized LOC110036087
XM_020732226.1	LOC110029789_2	NW_018165044.1	complement(join(71628..72198,72384..72451,72523..72560,72731..72847,72936..73002,73196..73264,73389..73454,74396..74504,75229..75295,75370..75422,75705..75807,83709..83847,83928..84017,84087..84155,84260..84338,84435..84818,84901..84963,85037..85303,97305..97422))	0.802184	8.32561	320.818	6.051e-10	1.55711e-08	1.87321e-05	110029789	XM_020732226.1	1.15864	0.00318777	Phalaenopsis equestris cyclin-dependent kinase F-4-like
XM_020716265.1	LOC110018820_4	NW_018164478.1	join(662367..662523,662700..664048,664145..664273,664407..664542,664644..664732,664875..664992,665106..665643,665809..665896,670111..670207,670606..670679,670804..672999)	1.05212	7.28393	155.841	0	0	0	110018820	XM_020716265.1	1.51964	0.00976145	Phalaenopsis equestris cyclin-dependent kinase G-2-like
XM_020737241.1	LOC110033311_4	NW_018165573.1	join(38156..38172,40045..40202,52694..52773,81366..81426,91583..91698,92881..93013,99248..99779)	1.66568	7.27664	155.055	2.36589e-13	9.15509e-12	7.32407e-09	110033311	XM_020737241.1	2.40584	0.0147445	Phalaenopsis equestris calmodulin-lysine N-methyltransferase
XM_020723821.1	LOC110024077_1	NW_018164686.1	join(309798..309946,310456..310599,331605..331701,331790..331833,331942..332031,344954..345458)	1.56309	6.14901	70.9636	0	0	0	110024077	XM_020723821.1	2.25766	0.0314377	Phalaenopsis equestris LIM domain-containing protein WLIM1-like
XM_020741329.1	LOC110036801_1	NW_018230093.1	complement(14718..15257)	0.709179	5.91855	60.4868	1.54088e-05	0.000187725	0.47701	110036801	XM_020741329.1	1.02431	0.0149766	Phalaenopsis equestris F-box/LRR-repeat protein At3g48880-like
XM_020736140.1	LOC110032490_1	NW_018165391.1	join(6..58,183..723)	54.8739	4.99958	31.9906	0	0	0	110032490	XM_020736140.1	79.2577	2.54602	Phalaenopsis equestris protodermal factor 1-like
XM_020719700.1	LOC110021269_1	NW_018164568.1	join(83765..84223,85371..85536,85618..85693,85782..85897,87028..87630)	0.801358	4.86758	29.1936	0	0	0	110021269	XM_020719700.1	1.15745	0.0398673	Phalaenopsis equestris beta-glucuronosyltransferase GlcAT14B-like
XM_020719065.1	LOC110020817_8	NW_018164549.1	complement(join(1411590..1411835,1411929..1412101,1412442..1412501,1412597..1412917,1418619..1418702,1421969..1422057,1422207..1422321,1423651..1423777,1423866..1424005,1438921..1438982,1457348..1457414,1457522..1457641,1457715..1457792,1458066..1458274,1472215..1472620))	0.824075	4.83767	28.5946	0	0	0	110020817	XM_020719065.1	1.19026	0.04225	Phalaenopsis equestris acyl-CoA-binding domain-containing protein 4
XM_020739082.1	LOC110034843_1	NW_018213872.1	complement(join(33..307,395..647,757..1025))	2.49859	4.59281	24.1309	0	0	0	110034843	XM_020739082.1	3.60886	0.152209	Phalaenopsis equestris GDSL esterase/lipase At4g18970-like
XM_020718329.1	LOC110020280_2	NW_018164536.1	join(504082..504541,517367..517654,517727..517813,518228..518591)	2.19015	4.58066	23.9285	0	0	0	110020280	XM_020718329.1	3.16337	0.134902	Phalaenopsis equestris deSI-like protein At4g17486
XM_020741540.1	LOC110036971_1	NW_018164444.1	join(50658522..50658689,50660668..50662277,50662740..50662784,50666430..50666528,50666594..50666740,50666906..50667475)	0.990924	4.57463	23.8288	0	0	0	110036971	XM_020741540.1	1.43125	0.0612911	Phalaenopsis equestris probable E3 ubiquitin-protein ligase HIP1
XM_020743678.1	LOC110038774_1	NW_018251748.1	complement(join(33942..34412,34491..34586))	1.31222	4.47206	22.1934	1.35592e-12	4.8695e-11	4.19751e-08	110038774	XM_020743678.1	1.89532	0.0855805	Phalaenopsis equestris protein EPIDERMAL PATTERNING FACTOR 1
XM_020720072.1	LOC110021538_1	NW_018164576.1	join(2198549..2198677,2198768..2198820,2198937..2199282)	2.98408	4.45914	21.9956	0	0	0	110021538	XM_020720072.1	4.31009	0.199121	Phalaenopsis equestris protein EPIDERMAL PATTERNING FACTOR 2-like
XM_020732473.1	LOC110029961_9	NW_018165057.1	join(749464..749672,750423..750501,751092..751270,751377..751557,751837..752348,753710..753907,758916..759002,760476..761113)	0.803681	4.44094	21.7198	0	0	0	110029961	XM_020732473.1	1.16081	0.0543558	Phalaenopsis equestris NAC domain-containing protein 73-like
XM_020723353.1	LOC110023775_2	NW_018164671.1	complement(join(688600..688800,688912..689070,689153..690066,690216..691041,691247..691724))	0.776694	4.422	21.4365	0	0	0	110023775	XM_020723353.1	1.12183	0.0533302	Phalaenopsis equestris plant intracellular Ras-group-related LRR protein 4
XM_020716584.1	LOC110019052_1	NW_018164483.1	complement(join(264696..264857,265164..265547,265659..266234,266326..266415,266993..267121))	8.73045	4.34043	20.2581	0	0	0	110019052	XM_020716584.1	12.6099	0.639269	Phalaenopsis equestris transcription factor bHLH18-like
XM_020725245.1	LOC110025017_1	NW_018164729.1	join(541460..541701,541888..542017,542129..543325)	0.774073	4.19785	18.3518	0	0	0	110025017	XM_020725245.1	1.11804	0.0618536	Phalaenopsis equestris myb-related protein 306-like
	psbA_1	NC_017609.1	complement(124..1185)	17.4427	4.1166	17.3469	0	0	0	12079718		25.1936	1.49258	#N/A
XM_020726698.1	LOC110025983_1	NW_018164789.1	join(565712..566826,567183..567898)	0.896364	4.05357	16.6053	0	0	0	110025983	XM_020726698.1	1.29467	0.0795044	Phalaenopsis equestris pectinesterase-like
	rbcL_1	NC_017609.1	56114..57577	5.91924	4.01946	16.2173	0	0	0	12079676		8.54951	0.541367	#N/A
XM_020719284.1	LOC110020975_1	NW_018164556.1	complement(join(1172384..1172890,1173547..1173663,1174054..1174122,1174208..1174346,1174424..1174989,1176245..1176379,1176492..1176579,1176658..1177154,1177279..1177352,1185160..1185260,1185357..1185399,1192938..1193028,1193323..1193358,1193429..1193517,1193617..1193738,1200394..1200650,1200760..1200998))	2.57145	4.00663	16.0737	0	0	0	110020975	XM_020719284.1	3.71411	0.237263	Phalaenopsis equestris uncharacterized AAA domain-containing protein C16E9.10c
XM_020723958.1	LOC110024160_7	NW_018164692.1	complement(join(1177195..1179177,1179657..1179843,1183187..1183342))	1.24657	4.00578	16.0642	0	0	0	110024160	XM_020723958.1	1.8005	0.114739	Phalaenopsis equestris interactor of constitutive active ROPs 3-like
	psbB_1	NC_017609.1	73952..75478	1.97049	3.97473	15.7221	0	0	0	12079704		2.84611	0.185368	#N/A
XM_020715644.1	LOC110018356_1	NW_018164458.1	join(474727..475111,475200..475605,494370..495080)	9.86348	3.92505	15.19	0	0	0	110018356	XM_020715644.1	14.2464	0.963807	Phalaenopsis equestris protein indeterminate-domain 7-like
XM_020727430.1	LOC110026478_2	NW_018164814.1	join(343146..343476,343774..344608)	0.788247	3.91985	15.1353	1.11022e-16	6.07229e-15	3.43692e-12	110026478	XM_020727430.1	1.13851	0.0762959	Phalaenopsis equestris uncharacterized protein At5g19025-like
XM_020742861.1	LOC110038095_1	NW_018248653.1	join(454..1042,1097..1341)	8.47516	3.91363	15.0702	0	0	0	110038095	XM_020742861.1	12.2412	0.833948	Phalaenopsis equestris repetitive proline-rich cell wall protein 1-like
XM_020718774.1	LOC110020615_1	NW_018164444.1	join(12038283..12038668,12039727..12039857,12040241..12040474,12041446..12041701,12043256..12043636)	6.94493	3.89341	14.8604	0	0	0	110020615	XM_020718774.1	10.031	0.693369	Phalaenopsis equestris GDSL esterase/lipase EXL3-like
XM_020727985.1	LOC110026826_1	NW_018164844.1	join(259943..260249,260812..261003,261619..261784,262143..262868)	17.3052	3.81966	14.1199	0	0	0	110026826	XM_020727985.1	24.995	1.8198	Phalaenopsis equestris cationic peroxidase 1-like
XM_020743399.1	LOC110038532_1	NW_018250988.1	complement(44454..44918)	2.28245	3.78392	13.7744	0	0	0	110038532	XM_020743399.1	3.29667	0.24349	Phalaenopsis equestris desiccation-related protein PCC13-62
XM_020720819.1	LOC110022041_1	NW_018164606.1	join(377662..377770,378039..378159,385178..385263,389251..389335,390003..390162,391761..391837,391905..391955,392138..392228,392607..392908,394353..394951,395047..395207,395311..395414,395603..395762,395858..396021,396316..396648,396750..397040,397792..397875,397947..398080,398175..398399,398475..398646,400518..400772,400855..401228)	0.912242	3.76079	13.5554	0	0	0	110022041	XM_020720819.1	1.31761	0.0996751	Phalaenopsis equestris ABC transporter G family member 45-like
XM_020719235.1	LOC110020931_5	NW_018164555.1	join(34612..34980,35221..36733,60910..61041)	1.56464	3.74563	13.4136	0	0	0	110020931	XM_020719235.1	2.25991	0.17267	Phalaenopsis equestris transcription factor TCP2-like
	rps14_1	NC_017609.1	complement(38451..38753)	1.84166	3.65231	12.5735	1.53889e-10	4.23838e-09	4.76394e-06	12079675		2.66002	0.213528	#N/A
	PsaA_1	NC_017609.1	complement(41121..43373)	2.23883	3.60491	12.1671	0	0	0	12079624		3.23368	0.272809	#N/A
XM_020716588.1	LOC110019052_6	NW_018164483.1	complement(join(264696..264857,265164..265547,265659..266237,266326..266415,266648..266934))	2.60792	3.58038	11.9619	0	0	0	110019052	XM_020716588.1	3.76678	0.323064	Phalaenopsis equestris transcription factor bHLH18-like
XM_020741957.1	LOC110037334_3	NW_018237177.1	join(20320..20502,20593..20721,20804..20991,21093..21192,24628..24813,24998..25045,25129..25332,25418..25495,26101..26190,26277..26357,26440..26502,44167..44202,44524..44610,44673..44822,44923..44978,45059..45179,45261..45422,46062..46205,46293..46511,46605..46772,49151..49747)	1.512	3.57223	11.8946	0	0	0	110037334	XM_020741957.1	2.18387	0.188443	Phalaenopsis equestris cullin-1
XM_020736646.1	LOC110032872_1	NW_018165482.1	join(34479..34898,34900..35270,37026..37215,37625..37996)	3.98686	3.54058	11.6365	0	0	0	110032872	XM_020736646.1	5.75846	0.508075	Phalaenopsis equestris uncharacterized LOC110032872
XM_020715850.1	LOC110018514_1	NW_018164466.1	join(438701..438937,438995..439147,439186..439433)	3.70437	3.47102	11.0887	0	0	0	110018514	XM_020715850.1	5.35045	0.494368	Phalaenopsis equestris uncharacterized LOC110018514
	trnG(ucc)_1	NC_017609.1	9794..10551	7.2463	3.43715	10.8314	0	0	0	12079652		10.4663	0.992249	#N/A
XM_020719229.1	LOC110020931_4	NW_018164555.1	join(34612..34980,35162..36733,60910..61041)	1.05035	3.42843	10.7661	0	0	0	110020931	XM_020719229.1	1.51709	0.144347	Phalaenopsis equestris transcription factor TCP2-like
XM_020721320.1	LOC110022400_1	NW_018164630.1	join(30072..30353,31742..31869,31952..32194,32722..32974,33140..33412)	6.96032	3.42701	10.7556	0	0	0	110022400	XM_020721320.1	10.0532	0.960331	Phalaenopsis equestris GDSL esterase/lipase At5g33370-like
XM_020736688.1	LOC110032903_5	NW_018165494.1	join(49699..49822,52115..52593,52760..54131)	0.87533	3.3968	10.5327	0	0	0	110032903	XM_020736688.1	1.26429	0.122846	Phalaenopsis equestris pentatricopeptide repeat-containing protein At1g11710, mitochondrial-like
XM_020738855.1	LOC110034607_1	NW_018211187.1	443..802	1.12456	3.37871	10.4014	3.65799e-08	7.31056e-07	0.00113241	110034607	XM_020738855.1	1.62426	0.157254	Phalaenopsis equestris proline-rich protein 4-like
XM_020742970.1	LOC110038200_1	NW_018250114.1	977..1579	1.32461	3.37425	10.3693	9.53682e-14	3.85419e-12	2.95231e-09	110038200	XM_020742970.1	1.91321	0.187766	Phalaenopsis equestris beta-glucuronosyltransferase GlcAT14A-like
XM_020738506.1	LOC110034224_1	NW_018194826.1	complement(6..389)	4.72997	3.33124	10.0648	0	0	0	110034224	XM_020738506.1	6.83179	0.695008	Phalaenopsis equestris desiccation-related protein PCC13-62-like
XM_020734531.1	LOC110031366_1	NW_018165243.1	join(446409..446515,446607..446814,446932..447148,447553..447659,447751..448052)	9.36026	3.28361	9.73791	0	0	0	110031366	XM_020734531.1	13.5196	1.42668	Phalaenopsis equestris tropinone reductase homolog At5g06060-like
XM_020717248.1	LOC110019546_4	NW_018164503.1	complement(join(173510..173789,173874..173936,174275..174370,174642..174765,179368..179480,179847..180017,180798..180953,181472..181588,181730..181906,182798..182957,183289..183425,183593..183668,184463..184570,189228..189292,189470..189565,194614..194681,194790..194884,204718..204797,205126..205257,205403..205555,205630..205752,205839..205907,212092..212229,216516..216606,216698..216757))	0.764577	3.26237	9.59558	0	0	0	110019546	XM_020717248.1	1.10433	0.117964	Phalaenopsis equestris uncharacterized ATP-dependent helicase YprA
	PsaB_1	NC_017609.1	complement(38891..41095)	2.35208	3.24985	9.51266	0	0	0	12079699		3.39725	0.366774	#N/A
XM_020732457.1	LOC110029952_1	NW_018164444.1	join(50374482..50374640,50375372..50375479,50375590..50376286,50376352..50376450,50376517..50376582,50376730..50376795,50377127..50377408,50377488..50377545,50391870..50392190)	4.49809	3.24147	9.45756	0	0	0	110029952	XM_020732457.1	6.49687	0.705901	Phalaenopsis equestris transcription factor PIF4-like
	trnA(ugc)_2_1	NC_017609.1	complement(127891..128765)	12.3296	3.22361	9.34124	0	0	0	12079714		17.8085	1.95945	#N/A
XM_020741039.1	LOC110036566_1	NW_018227775.1	complement(join(160..1270,3594..4340))	25.4578	3.20204	9.20262	0	0	0	110036566	XM_020741039.1	36.7703	4.10897	Phalaenopsis equestris glycerol-3-phosphate acyltransferase 1-like
XM_020727318.1	LOC110026399_1	NW_018164814.1	complement(join(434013..434505,434619..434748,434886..435018))	0.984167	3.1736	9.02293	9.49907e-13	3.46772e-11	2.94063e-08	110026399	XM_020727318.1	1.42149	0.160464	Phalaenopsis equestris myb-related protein 306-like
XM_020723562.1	LOC110023909_1	NW_018164677.1	complement(join(683141..683635,684715..684844,685562..685714))	1.53295	3.123	8.71199	0	0	0	110023909	XM_020723562.1	2.21414	0.259877	Phalaenopsis equestris myb-related protein Myb4-like
XM_020733102.1	LOC110030404_1	NW_018165155.1	join(337093..337333,342466..342565,358884..358969,359068..359159,359645..359759,359857..360070)	1.48383	3.08992	8.51451	0	0	0	110030404	XM_020733102.1	2.14318	0.257499	Phalaenopsis equestris vacuolar protein sorting-associated protein 32 homolog 2-like
XM_020725908.1	LOC110025438_1	NW_018164739.1	join(4795505..4795844,4796986..4797392,4799126..4799186,4799528..4800129)	5.75017	3.08801	8.50324	0	0	0	110025438	XM_020725908.1	8.30532	1.00375	Phalaenopsis equestris homeobox protein BEL1 homolog
XM_020716367.1	LOC110018893_1	NW_018164478.1	join(2923806..2924114,2924224..2925376)	6.15934	3.02548	8.14254	0	0	0	110018893	XM_020716367.1	8.89631	1.12294	Phalaenopsis equestris bibenzyl synthase
XM_020734382.1	LOC110031268_1	NW_018165240.1	79232..80206	1.68333	3.02082	8.11629	0	0	0	110031268	XM_020734382.1	2.43133	0.306905	Phalaenopsis equestris uncharacterized LOC110031268
	LOC110035202_1	NW_018216681.1	847..1429	25.5805	3.01391	8.0775	0	0	0	110035202		36.9475	4.7026	#N/A
XM_020743699.1	LOC110038796_1	NW_018164444.1	join(58002370..58003127,58003204..58003613,58004108..58004411,58004414..58004871,58005274..58005673)	0.751356	2.96641	7.81589	0	0	0	110038796	XM_020743699.1	1.08523	0.14231	Phalaenopsis equestris subtilisin-like protease SBT1.2
XM_020715773.1	LOC110018454_1	NW_018164464.1	complement(join(521508..521859,521947..522199,522309..522554,525810..526094))	1.96487	2.94769	7.71513	0	0	0	110018454	XM_020715773.1	2.83798	0.377315	Phalaenopsis equestris GDSL esterase/lipase At5g45670-like
XM_020726153.1	LOC110025593_2	NW_018164751.1	join(27760..28269,31046..31196,32309..32619,45921..46002,46109..46230,46297..46496,47437..47495,56128..56217,71991..72082,72221..72319,72404..72481,75860..75944,76021..76079,76192..76261,76488..76579,77275..77337,77421..77487,78225..78488,78931..79050,81599..81751,82507..82639,82764..83088)	1.6862	2.92919	7.61685	0	0	0	110025593	XM_020726153.1	2.43548	0.32851	Phalaenopsis equestris tetratricopeptide repeat protein 27 homolog
	trnA(ugc)_1_1	NC_017609.1	106162..107036	12.7798	2.92669	7.60365	0	0	0	12079681		18.4587	2.49553	#N/A
	ycf4_1	NC_017609.1	61214..61768	1.12373	2.91937	7.56515	9.79243e-11	2.78114e-09	3.03144e-06	12079711		1.62308	0.218577	#N/A
XM_020737305.1	LOC110033359_7	NW_018164444.1	join(5175076..5175230,5175303..5175377,5175948..5176650,5176748..5176958,5177061..5177829,5178655..5178993)	2.85687	2.88355	7.37965	0	0	0	110033359	XM_020737305.1	4.12635	0.57459	Phalaenopsis equestris probable methyltransferase PMT18
XM_020716417.1	LOC110018937_1	NW_018164478.1	join(1690064..1690210,1691028..1691822)	1.69583	2.83438	7.13236	0	0	0	110018937	XM_020716417.1	2.4494	0.351998	Phalaenopsis equestris probable methyltransferase At1g27930
XM_020736889.1	LOC110033039_2	NW_018165520.1	join(413369..413617,413696..413854,413967..414093,414390..414438,414598..414673,414937..415011,415145..415452)	18.4319	2.8343	7.13195	0	0	0	110033039	XM_020736889.1	26.6223	3.8382	Phalaenopsis equestris protein YABBY 4-like
XM_020738989.1	LOC110034745_1	NW_018212902.1	complement(join(227..319,420..869))	1.39037	2.78354	6.88541	5.58975e-12	1.86267e-10	1.73042e-07	110034745	XM_020738989.1	2.0082	0.297877	Phalaenopsis equestris RNA polymerase sigma factor sigA-like
	rrn16_1_1	NC_017609.1	103291..104780	138.496	2.78253	6.88056	0	0	0	12079642		200.038	29.9015	#N/A
	psbK_1	NC_017609.1	7402..7587	3.23543	2.77579	6.84852	3.77334e-10	9.94138e-09	1.16811e-05	12079724		4.67312	0.695687	#N/A
	rrn16_2_1	NC_017609.1	complement(130147..131636)	139.414	2.77488	6.84417	0	0	0	12079709		201.364	30.2598	#N/A
XM_020741699.1	LOC110037117_1	NW_018234107.1	join(424806..425042,426572..426821,426928..427300,427474..427692,427804..427942,428015..428263,428400..428971)	5.93498	2.75129	6.73321	0	0	0	110037117	XM_020741699.1	8.57226	1.30889	Phalaenopsis equestris alpha-humulene synthase-like
XM_020716586.1	LOC110019052_3	NW_018164483.1	complement(join(264696..264857,265164..265547,265659..266231,266326..266415,266943..267121))	7.15777	2.74015	6.68138	0	0	0	110019052	XM_020716586.1	10.3384	1.59067	Phalaenopsis equestris transcription factor bHLH18-like
XM_020728184.1	LOC110026950_1	NW_018164847.1	join(129341..129455,130180..130255,130345..130899)	2.77207	2.7329	6.64791	0	0	0	110026950	XM_020728184.1	4.00387	0.617935	Phalaenopsis equestris heavy metal-associated isoprenylated plant protein 20-like
XM_020723925.1	LOC110024138_1	NW_018164692.1	complement(join(735390..735622,735848..736112))	1.09856	2.73063	6.63746	2.26613e-09	5.35516e-08	7.01526e-05	110024138	XM_020723925.1	1.58671	0.243595	Phalaenopsis equestris GDSL esterase/lipase At5g33370-like
XM_020742177.1	LOC110037514_1	NW_018238735.1	join(77612..77908,78016..78354,79189..79278,79639..79739,79828..79941,80314..80395,80517..80584,80925..80984,81312..81436,84448..84646,84750..84887,85493..85585,85758..86633,87693..88021,88555..89167)	2.81303	2.71599	6.57045	0	0	0	110037514	XM_020742177.1	4.06303	0.635698	Phalaenopsis equestris kinesin-like protein KIN-7A
XM_020715398.1	LOC110018171_10	NW_018164446.1	join(292404..292627,301550..301767,312345..312419,312713..312764,313310..313464)	2.94698	2.70418	6.51686	0	0	0	110018171	XM_020715398.1	4.25651	0.670223	Phalaenopsis equestris mediator of RNA polymerase II transcription subunit 21
XM_020731954.1	LOC110029599_2	NW_018165038.1	join(325490..325905,337004..337024,337151..337718,337860..338603,339123..339210,339310..339372,343172..343332,343420..343495,354706..354765,354851..354958,362548..362787,371526..371617,373444..374142)	0.787167	2.70181	6.50618	0	0	0	110029599	XM_020731954.1	1.13695	0.179396	Phalaenopsis equestris mitogen-activated protein kinase kinase kinase YODA
	rrn23_1_1	NC_017609.1	107182..109988	123.102	2.69808	6.48937	0	0	0	12079706		177.804	28.1804	#N/A
XM_020727138.1	LOC110026259_2	NW_018164444.1	complement(join(36971672..36974780,36975128..36975465,36984023..36984289))	1.88252	2.69639	6.4818	0	0	0	110026259	XM_020727138.1	2.71904	0.431152	Phalaenopsis equestris uncharacterized LOC110026259
XM_020741059.1	LOC110036581_2	NW_018228071.1	complement(join(72489..72996,73072..73153,73522..73607,73698..73778,74054..74173,74251..74328,90049..90249,101245..101310,101407..101469,101550..101705,101808..101901,101977..102080,111204..111306,139656..139746,139852..139984,160588..160845,166458..166637,166732..167001,172896..173177,173248..173336,173461..173669))	1.0491	2.69051	6.45542	0	0	0	110036581	XM_020741059.1	1.51529	0.24108	Phalaenopsis equestris vacuolar protein sorting-associated protein 41 homolog
XM_020718319.1	LOC110020273_1	NW_018164536.1	complement(join(3821827..3822226,3822319..3822549,3822656..3823020))	7.19554	2.68904	6.44882	0	0	0	110020273	XM_020718319.1	10.393	1.65645	Phalaenopsis equestris putative GATA transcription factor 22
XM_020723229.1	LOC110023695_1	NW_018164668.1	complement(2005822..2006930)	10.1425	2.67671	6.39395	0	0	0	110023695	XM_020723229.1	14.6494	2.35547	Phalaenopsis equestris transcription repressor OFP1-like
XM_020731441.1	LOC110029243_1	NW_018164992.1	complement(join(3728339..3728651,3731366..3731433,3732165..3732260,3732912..3733581))	0.72499	2.66173	6.3279	7.21645e-14	2.95502e-12	2.234e-09	110029243	XM_020731441.1	1.04715	0.169221	Phalaenopsis equestris 2-hydroxy-6-oxononadienedioate/2-hydroxy-6-oxononatrienedioate hydrolase-like
XM_020735844.1	LOC110032270_1	NW_018165342.1	join(221658..222603,225261..225830,225921..226134)	1.91636	2.64829	6.26926	0	0	0	110032270	XM_020735844.1	2.76792	0.453453	Phalaenopsis equestris uncharacterized LOC110032270
	psbC_1	NC_017609.1	35568..36989	6.68655	2.64547	6.25699	0	0	0	12079673		9.65778	1.58676	#N/A
XM_020741835.1	LOC110037238_1	NW_018235871.1	join(82228..82470,83723..83847,83945..84193,84278..84545,84632..84937)	4.60265	2.6436	6.24891	0	0	0	110037238	XM_020741835.1	6.64788	1.09325	Phalaenopsis equestris GDSL esterase/lipase At1g33811
	rrn23_2_1	NC_017609.1	complement(124939..127745)	120.654	2.62266	6.15883	0	0	0	12079713		174.268	29.1024	#N/A
XM_020719143.1	LOC110020871_1	NW_018164549.1	join(1019033..1019358,1021796..1022292)	0.917341	2.58346	5.99374	1.39655e-12	4.9865e-11	4.3233e-08	110020871	XM_020719143.1	1.32497	0.226014	Phalaenopsis equestris LOB domain-containing protein 29-like
XM_020730046.1	LOC110028271_3	NW_018164947.1	complement(join(1493995..1494186,1494299..1494502,1495074..1495343,1496084..1496293,1500331..1500570,1500913..1501131,1501324..1501420,1502195..1502538,1502663..1502856,1503341..1503422,1504831..1505240,1506575..1506815,1516944..1517154,1517916..1518106,1521796..1521914,1522044..1522134,1522240..1522386,1522577..1522721,1526125..1526241,1526386..1526540))	1.39344	2.57057	5.94045	0	0	0	110028271	XM_020730046.1	2.01263	0.34818	Phalaenopsis equestris ribosome biogenesis protein BMS1 homolog
XM_020717340.1	LOC110019606_2	NW_018164505.1	join(222018..222102,222183..223662,225111..225233,225878..226044,226243..226453,232602..232839,232951..233101,233190..233794)	0.693684	2.55962	5.89553	0	0	0	110019606	XM_020717340.1	1.00193	0.174433	Phalaenopsis equestris receptor-like serine/threonine-protein kinase SD1-8
XM_020744251.1	LOC110039250_1	NW_018164444.1	join(3143873..3144059,3144198..3144343,3144448..3144515,3144617..3144719,3146219..3146415)	30.4524	2.55959	5.89538	0	0	0	110039250	XM_020744251.1	43.9842	7.67203	Phalaenopsis equestris putative 4-coumarate--CoA ligase-like 8
XM_020718746.1	LOC110020591_1	NW_018164546.1	563..1390	0.766442	2.53333	5.78907	7.11007e-10	1.81158e-08	2.20106e-05	110020591	XM_020718746.1	1.10702	0.195347	Phalaenopsis equestris purine permease 1-like
XM_020732147.1	LOC110029726_1	NW_018165040.1	join(2924270..2924323,2924422..2924505,2924842..2924961,2925040..2925171,2925269..2925498)	3.65309	2.52793	5.76742	0	0	0	110029726	XM_020732147.1	5.27638	0.939177	Phalaenopsis equestris transcription factor bHLH137-like
XM_020730446.1	LOC110028548_1	NW_018164953.1	complement(join(750213..751282,753281..753616,753950..754430))	2.29038	2.52286	5.74719	0	0	0	110028548	XM_020730446.1	3.30813	0.591445	Phalaenopsis equestris 3-ketoacyl-CoA synthase 11-like
XM_020731653.1	LOC110029386_1	NW_018165008.1	join(322027..322290,322382..322623,322774..323098,323226..323544)	3.14928	2.51811	5.72831	0	0	0	110029386	XM_020731653.1	4.5487	0.815769	Phalaenopsis equestris S-norcoclaurine synthase 1-like
XM_020741820.1	LOC110037227_1	NW_018235745.1	5..617	6.92553	2.5181	5.72828	0	0	0	110037227	XM_020741820.1	10.003	1.79426	Phalaenopsis equestris putative 4-coumarate--CoA ligase-like 8
XM_020741072.1	LOC110036591_1	NW_018228145.1	complement(join(35294..35524,36548..36979,36981..37113,37628..38168,38518..39032,40412..40773))	22.5208	2.51428	5.71314	0	0	0	110036591	XM_020741072.1	32.5281	5.85548	Phalaenopsis equestris protein HOTHEAD-like
XM_020742678.1	LOC110037935_1	NW_018245376.1	complement(join(134450..134935,140834..140927,141261..141309,164723..164815,164943..165174,167153..167243,167473..167564,167631..167739,168945..169044,169299..169439,179013..179177,179323..179496,179620..179748,198041..198156,198252..198396,202599..202662,202844..203084,203232..203522,203580..203985,221033..221422))	1.89537	2.51256	5.7063	0	0	0	110037935	XM_020742678.1	2.73761	0.493132	Phalaenopsis equestris pentatricopeptide repeat-containing protein MRL1, chloroplastic
	psbE_1	NC_017609.1	complement(65511..65762)	2.60515	2.51235	5.70548	4.8028e-10	1.25046e-08	1.4868e-05	12079599		3.76277	0.673947	#N/A
	trnK(uuu)_1	NC_017609.1	complement(1417..4408)	2.55987	2.49174	5.62456	0	0	0	12079721		3.69738	0.675749	#N/A
XM_020742245.1	LOC110037572_1	NW_018239584.1	join(178134..178369,178464..178786,180321..180561,180564..181678)	1.29128	2.48501	5.59839	0	0	0	110037572	XM_020742245.1	1.86508	0.342076	Phalaenopsis equestris sugar carrier protein C-like
XM_020724551.1	LOC110024529_1	NW_018164700.1	814509..815526	1.79494	2.45687	5.49026	0	0	0	110024529	XM_020724551.1	2.59254	0.484606	Phalaenopsis equestris uncharacterized LOC110024529
XM_020729049.1	LOC110027560_1	NW_018164869.1	join(3960091..3960698,3962219..3963304)	49.754	2.45063	5.46653	0	0	0	110027560	XM_020729049.1	71.8627	13.5203	Phalaenopsis equestris 3-ketoacyl-CoA synthase 6-like
	petA_1	NC_017609.1	63038..64000	0.897599	2.44621	5.44982	1.944e-13	7.56986e-12	6.01804e-09	12079688		1.29646	0.243545	#N/A
	trnI(gau)_1_1	NC_017609.1	105083..106098	9.19699	2.42717	5.37837	0	0	0	12079641		13.2838	2.53924	#N/A
XM_020721247.1	LOC110022360_1	NW_018164628.1	join(57286..57564,57673..57834,57917..58889,58983..59084,59167..59232,59320..59385,59460..59930,60101..60200,60302..60620)	2.19867	2.42301	5.36288	0	0	0	110022360	XM_020721247.1	3.17567	0.608623	Phalaenopsis equestris transcription factor PIF3-like
XM_020740132.1	LOC110035831_1	NW_018220029.1	join(37166..37358,37478..37607,39001..39505)	1.51967	2.42183	5.35849	0	0	0	110035831	XM_020740132.1	2.19495	0.419996	Phalaenopsis equestris transcription factor MYB30-like
XM_020728232.1	LOC110026983_2	NW_018164851.1	complement(join(297290..299327,299665..299687))	1.47056	2.3911	5.24558	0	0	0	110026983	XM_020728232.1	2.12402	0.415944	Phalaenopsis equestris pentatricopeptide repeat-containing protein At3g16010
	rps16_1	NC_017609.1	complement(4894..6103)	1.36544	2.38421	5.22057	0	0	0	12079717		1.97219	0.387659	#N/A
XM_020734149.1	LOC110031105_2	NW_018165208.1	complement(join(98553..99109,107700..107797,108484..108492,108645..108935))	1.54672	2.37978	5.20457	0	0	0	110031105	XM_020734149.1	2.23402	0.440359	Phalaenopsis equestris uncharacterized LOC110031105
XM_020741905.1	LOC110037299_1	NW_018236814.1	4933..5620	28.3878	2.3739	5.1834	0	0	0	110037299	XM_020741905.1	41.0022	8.13438	Phalaenopsis equestris mannose-specific lectin-like
XM_020718328.1	LOC110020280_1	NW_018164536.1	join(504082..504541,517367..517654,517727..517813,518225..518591)	1.40184	2.3638	5.14724	0	0	0	110020280	XM_020718328.1	2.02476	0.403695	Phalaenopsis equestris deSI-like protein At4g17486
XM_020728465.1	LOC110027154_1	NW_018164858.1	join(343304..343420,344589..344838,344946..345128,345169..345358,345621..345839,345995..346133,346410..346658,346743..347042)	10.9483	2.34016	5.06358	0	0	0	110027154	XM_020728465.1	15.8132	3.21137	Phalaenopsis equestris alpha-humulene synthase-like
XM_020734121.1	LOC110031081_1	NW_018165205.1	complement(217627..218246)	7.9062	2.33765	5.05477	0	0	0	110031081	XM_020734121.1	11.4194	2.32186	Phalaenopsis equestris ethylene-responsive transcription factor ERF027-like
XM_020725238.1	LOC110025009_1	NW_018164729.1	complement(join(2281618..2282298,2289225..2289303))	1.41089	2.33152	5.03336	3.10862e-15	1.48969e-13	9.62337e-11	110025009	XM_020725238.1	2.03784	0.415009	Phalaenopsis equestris DPH4 homolog
XM_020721804.1	LOC110022730_1	NW_018164644.1	join(4679522..4679843,4681046..4681056)	2.03718	2.30986	4.95835	1.51504e-09	3.6901e-08	4.69011e-05	110022730	XM_020721804.1	2.94242	0.607159	Phalaenopsis equestris glycine-rich protein 5-like
	rps12_2_1	NC_017609.1	70810..134663	1.65802	2.3084	4.95333	0	0	0	12079614		2.39478	0.497243	#N/A
XM_020728301.1	LOC110027037_1	NW_018164854.1	complement(join(885141..885273,887164..887236,887462..887497))	3.11972	2.30151	4.92973	1.72538e-11	5.43362e-10	5.34124e-07	110027037	XM_020728301.1	4.506	0.935728	Phalaenopsis equestris uncharacterized LOC110027037
XM_020726785.1	LOC110026034_1	NW_018164789.1	join(1321552..1321877,1323324..1323453,1337121..1337869)	13.6203	2.29544	4.90903	0	0	0	110026034	XM_020726785.1	19.6726	4.12086	Phalaenopsis equestris transcription factor MYB23-like
XM_020731247.1	LOC110029122_1	NW_018164992.1	complement(join(3763065..3763313,3763568..3763635,3772447..3772542,3775187..3775894))	1.16151	2.28335	4.86808	0	0	0	110029122	XM_020731247.1	1.67764	0.353506	Phalaenopsis equestris dihydrolipoyllysine-residue acetyltransferase component of acetoin cleaving system-like
XM_020723007.1	LOC110023536_1	NW_018164666.1	complement(join(6340703..6340937,6341682..6341872))	7.21736	2.25729	4.78091	0	0	0	110023536	XM_020723007.1	10.4245	2.24016	Phalaenopsis equestris uncharacterized LOC110023536
XM_020729427.1	LOC110027830_1	NW_018164891.1	join(385664..385969,386055..386185,387372..387605,388254..388509,388959..389528)	69.5089	2.25109	4.76044	0	0	0	110027830	XM_020729427.1	100.396	21.6906	Phalaenopsis equestris GDSL esterase/lipase APG-like
XM_020726637.1	LOC110025939_1	NW_018164785.1	complement(join(138628..139951,140272..140401,140473..140810))	6.38058	2.2383	4.71841	0	0	0	110025939	XM_020726637.1	9.21585	2.0083	Phalaenopsis equestris myb-related protein 330-like
XM_020720820.1	LOC110022041_3	NW_018164606.1	join(391761..391837,391905..391955,392175..392228,392607..392908,394353..394951,395047..395207,395311..395414,395603..395762,395858..396021,396316..396648,396750..397040,397792..397875,397947..398080,398175..398399,398475..398646,400518..400772,400855..401228)	8.03622	2.23618	4.71148	0	0	0	110022041	XM_020720820.1	11.6072	2.53358	Phalaenopsis equestris ABC transporter G family member 45-like
	accD_1	NC_017609.1	58408..59895	0.808856	2.22989	4.69099	6.66134e-16	3.37504e-14	2.06215e-11	12079715		1.16828	0.255448	#N/A
XM_020721929.1	LOC110022814_1	NW_018164644.1	complement(join(2519764..2520166,2526065..2526145,2526279..2526356,2526748..2527017,2527120..2527260,2527322..2527876,2527971..2528048,2528599..2528645,2528787..2528850,2529564..2529643,2535075..2535617))	2.25379	2.2256	4.67704	0	0	0	110022814	XM_020721929.1	3.25528	0.71542	Phalaenopsis equestris two-component response regulator-like APRR2
XM_020734230.1	LOC110031154_4	NW_018165219.1	join(186389..186975,194695..194753,196848..196904,220401..220465)	0.698098	2.22062	4.66094	7.61996e-08	1.44985e-06	0.00235891	110031154	XM_020734230.1	1.00831	0.221139	Phalaenopsis equestris uncharacterized LOC110031154
	psbD_1	NC_017609.1	34559..35620	3.65751	2.20145	4.5994	0	0	0	12079647		5.28276	1.18036	#N/A
XM_020741234.1	LOC110036722_1	NW_018229283.1	17949..18446	2.37288	2.17317	4.51014	2.55351e-15	1.24096e-13	7.90491e-11	110036722	XM_020741234.1	3.4273	0.779505	Phalaenopsis equestris ethylene-responsive transcription factor RAP2-1-like
XM_020725488.1	LOC110025176_1	NW_018164735.1	complement(join(80173..80790,81018..81644,83199..83392,83395..83514,83628..83881))	0.917334	2.16485	4.48419	0	0	0	110025176	XM_020725488.1	1.32496	0.303332	Phalaenopsis equestris sugar transport protein 8-like
	trnV(uac)_1	NC_017609.1	complement(52174..52839)	13.9152	2.16297	4.47837	0	0	0	12079697		20.0986	4.61441	#N/A
XM_020731420.1	LOC110029229_1	NW_018164992.1	complement(join(58505..58965,59049..59165,59244..59582,59676..59741,59827..60199))	2.8161	2.14923	4.43592	0	0	0	110029229	XM_020731420.1	4.06746	0.942333	Phalaenopsis equestris probable WRKY transcription factor 40
XM_020723130.1	LOC110023635_1	NW_018164668.1	join(1832175..1832405,1832480..1833198,1833345..1834833)	0.72675	2.13501	4.39241	0	0	0	110023635	XM_020723130.1	1.04969	0.245373	Phalaenopsis equestris cation/H(+) antiporter 15-like
XM_020721099.1	LOC110022255_1	NW_018164622.1	join(728269..728428,728524..728690,730095..730307,734580..734962,735302..735577)	1.17721	2.13257	4.38499	0	0	0	110022255	XM_020721099.1	1.70031	0.39796	Phalaenopsis equestris dihydroflavonol 4-reductase-like
XM_020717271.1	LOC110019557_2	NW_018164503.1	join(301703..302023,303977..304108,305712..305830,332866..333033,333696..333752,345482..345546,345651..345904)	0.79415	2.13254	4.38489	4.19176e-12	1.4151e-10	1.29764e-07	110019557	XM_020717271.1	1.14704	0.268129	Phalaenopsis equestris uncharacterized protein At5g43822
XM_020731281.1	LOC110029135_2	NW_018164992.1	complement(join(1464884..1464960,1473542..1474345,1483292..1483591))	3.71515	2.12218	4.35352	0	0	0	110029135	XM_020731281.1	5.36601	1.26686	Phalaenopsis equestris EID1-like F-box protein 2
XM_020732146.1	LOC110029725_1	NW_018165040.1	join(2923480..2923833,2923908..2924033,2924120..2924203)	1.2222	2.1201	4.34724	7.18983e-09	1.59667e-07	0.000222576	110029725	XM_020732146.1	1.7653	0.415839	Phalaenopsis equestris transcription factor bHLH137-like
	atpA_1	NC_017609.1	complement(10993..12516)	2.4913	2.11384	4.32841	0	0	0	12079684		3.59834	0.854373	#N/A
XM_020730780.1	LOC110028792_1	NW_018164971.1	complement(join(880617..880853,881312..881356,882095..882136,887169..887268,887351..887412,887498..887564,887665..888065))	168.987	2.11183	4.3224	0	0	0	110028792	XM_020730780.1	244.079	58.0781	Phalaenopsis equestris MADS-box transcription factor 16-like (PeMADS2)
XM_020722591.1	LOC110023269_1	NW_018164665.1	complement(join(1351486..1351941,1352577..1352735,1352819..1352997,1354039..1354531))	15.405	2.10915	4.31436	0	0	0	110023269	XM_020722591.1	22.2504	5.3036	Phalaenopsis equestris protein PMR5
XM_020740843.1	LOC110036406_1	NW_018164444.1	complement(30813733..30815972)	1.74382	2.10208	4.29328	0	0	0	110036406	XM_020740843.1	2.51871	0.602942	Phalaenopsis equestris ATP synthase subunit 9, mitochondrial
	trnL(uaa)_1	NC_017609.1	48574..49361	2.01337	2.09687	4.27779	0	0	0	12079677		2.90803	0.697894	#N/A
XM_020722444.1	LOC110023168_1	NW_018164663.1	complement(join(161023..161483,161561..161823,161956..162228,162682..162783,162785..163440))	13.8906	2.09503	4.27236	0	0	0	110023168	XM_020722444.1	20.063	4.82938	Phalaenopsis equestris cytokinin dehydrogenase 11-like
XM_020732545.1	LOC110030009_1	NW_018164444.1	complement(join(25110002..25110130,25110832..25111349,25111384..25111431,25111964..25112497,25112648..25112747,25112749..25113157,25113457..25113598))	1.38516	2.09294	4.26615	0	0	0	110030009	XM_020732545.1	2.00067	0.4818	Phalaenopsis equestris protein HOTHEAD-like
XM_020717811.1	LOC110019930_1	NW_018164530.1	complement(join(486217..487425,487654..487839,488586..488756,490525..490743,490837..491088,497606..497707,497810..498007,498089..498367,503232..503313,503992..504165,509521..509648,509821..509925,510706..511050,513991..514193,514663..514747,516281..516348,522079..522291))	3.54738	2.08998	4.25742	0	0	0	110019930	XM_020717811.1	5.1237	1.23755	Phalaenopsis equestris regulator of nonsense transcripts UPF2
XM_020732671.1	LOC110030101_4	NW_018165095.1	complement(join(537518..539054,539212..539230))	6.06149	2.08224	4.23464	0	0	0	110030101	XM_020732671.1	8.75498	2.12579	Phalaenopsis equestris zinc finger protein STOP1 homolog
XM_020715303.1	LOC110018078_1	NW_018164444.1	complement(join(3567692..3568355,3568587..3568754,3568827..3569102,3574976..3575407))	15.1549	2.07548	4.21485	0	0	0	110018078	XM_020715303.1	21.8891	5.34081	Phalaenopsis equestris protein STRICTOSIDINE SYNTHASE-LIKE 3-like
XM_020722815.1	LOC110023409_1	NW_018164666.1	join(4314122..4314378,4317317..4317922,4318008..4318316,4318398..4318688,4318818..4318931,4319080..4319870)	6.44114	2.07463	4.21236	0	0	0	110023409	XM_020722815.1	9.30333	2.27116	Phalaenopsis equestris probable xyloglucan glycosyltransferase 2
XM_020737336.1	LOC110033359_2	NW_018164444.1	join(5174993..5175055,5175138..5175230,5175303..5175377,5175924..5176650,5176748..5176958,5177061..5177829,5178655..5178993)	0.884171	2.06917	4.19645	0	0	0	110033359	XM_020737336.1	1.27706	0.312555	Phalaenopsis equestris probable methyltransferase PMT18
XM_020741353.1	LOC110036806_3	NW_018164444.1	join(46548020..46548533,46548637..46548910,46551843..46552122)	24.926	2.06687	4.18977	0	0	0	110036806	XM_020741353.1	36.0021	8.83703	Phalaenopsis equestris growth-regulating factor 10-like
XM_020739891.1	LOC110035631_1	NW_018218564.1	complement(75616..77506)	1.91522	2.04575	4.12887	0	0	0	110035631	XM_020739891.1	2.76627	0.688559	Phalaenopsis equestris protein TOO MANY MOUTHS
XM_020739730.1	LOC110035503_1	NW_018217859.1	785..1329	1.56596	2.03985	4.11202	3.00719e-11	9.14477e-10	9.30937e-07	110035503	XM_020739730.1	2.26181	0.563889	Phalaenopsis equestris uncharacterized LOC110035503
XM_020732609.1	LOC110030066_1	NW_018165086.1	join(55395..55519,61621..61797,61969..62382,66306..66608,66955..67472)	0.797307	2.02983	4.08358	1.25455e-14	5.65315e-13	3.88372e-10	110030066	XM_020732609.1	1.1516	0.289398	Phalaenopsis equestris probable galacturonosyltransferase 12
XM_020717952.1	LOC110020012_1	NW_018164532.1	join(358020..358218,359182..359311,359951..360512)	1.46134	2.01624	4.04529	3.55271e-15	1.69987e-13	1.09981e-10	110020012	XM_020717952.1	2.1107	0.535527	Phalaenopsis equestris transcription factor MYB114-like
XM_020725836.1	LOC110025382_1	NW_018164739.1	complement(join(1178675..1179313,1179883..1180035,1180130..1180465))	3.22041	2.01473	4.04105	0	0	0	110025382	XM_020725836.1	4.65143	1.18299	Phalaenopsis equestris probable WRKY transcription factor 65
XM_020716583.1	LOC110019052_2	NW_018164483.1	complement(join(264696..264857,265164..265547,265659..266234,266326..266415,266947..267121))	2.54016	2.00599	4.01664	0	0	0	110019052	XM_020716583.1	3.66891	0.938764	Phalaenopsis equestris transcription factor bHLH18-like
XM_020721392.1	LOC110022444_2	NW_018164633.1	join(432393..432532,432667..433640,436518..436679,437548..437625,447517..447595,447720..447865,448462..448527,449029..449203,449604..449881)	5.86717	2.00294	4.00815	0	0	0	110022444	XM_020721392.1	8.47431	2.1741	Phalaenopsis equestris OTU domain-containing protein 5-B
XM_020716935.1	LOC110019313_1	NW_018164496.1	complement(1886330..1886928)	1.31519	2.00215	4.00598	2.16187e-10	5.86548e-09	6.69251e-06	110019313	XM_020716935.1	1.8996	0.486052	Phalaenopsis equestris uncharacterized LOC110019313
	rpl20_1	NC_017609.1	complement(69694..70047)	1.54543	1.99999	3.99997	3.50641e-07	5.89294e-06	0.0108548	12079625		2.23215	0.571141	#N/A
XM_020722565.1	LOC110023252_1	NW_018164665.1	join(719505..719871,720953..721488)	2.44763	1.99114	3.97551	0	0	0	110023252	XM_020722565.1	3.53526	0.913523	Phalaenopsis equestris uncharacterized LOC110023252
XM_020736514.1	LOC110032766_1	NW_018165461.1	complement(24251..25590)	1.31554	-1.99517	-3.98664	1.47771e-13	5.82002e-12	4.57454e-09	110032766	XM_020736514.1	0.459957	1.88906	Phalaenopsis equestris nicotianamine synthase-like
XM_020721962.1	LOC110022842_1	NW_018164644.1	complement(join(26368..26562,26652..26762,27175..27339,27437..27476,27573..27658))	2.65092	-1.99543	-3.98735	1.58806e-12	5.6249e-11	4.91617e-08	110022842	XM_020721962.1	0.926512	3.80661	Phalaenopsis equestris uncharacterized LOC110022842
XM_020738526.1	LOC110034246_1	NW_018198185.1	29..445	3.93026	-2.00531	-4.01474	6.5925e-13	2.43828e-11	2.04084e-08	110034246	XM_020738526.1	1.36434	5.6437	Phalaenopsis equestris uncharacterized LOC110034246
	LOC110038206_1	NW_018250123.1	624..1124	1.10167	-2.015	-4.04181	2.00912e-05	0.000238574	0.621963	110038206		0.37853	1.58196	#N/A
XM_020723245.1	LOC110023706_3	NW_018164668.1	join(887592..887645,891762..893058)	1.64667	-2.03173	-4.08894	2.22045e-16	1.17501e-14	6.87383e-12	110023706	XM_020723245.1	0.561492	2.36455	Phalaenopsis equestris metal tolerance protein 1-like
XM_020742097.1	LOC110037445_2	NW_018237936.1	join(2204..2519,2592..2678,3093..3456)	3.062	-2.0511	-4.14421	0	0	0	110037445	XM_020742097.1	1.03022	4.39691	Phalaenopsis equestris deSI-like protein At4g17486
XM_020717778.1	LOC110019912_1	NW_018164529.1	join(438131..438210,438341..438562,438641..438715,438820..439205)	1.35818	-2.05282	-4.14917	2.49263e-09	5.85022e-08	7.71644e-05	110019912	XM_020717778.1	0.455675	1.95029	Phalaenopsis equestris F-box protein SKIP27-like
XM_020742567.1	LOC110037839_1	NW_018243714.1	complement(9966..10349)	3.21202	-2.06368	-4.18051	1.10268e-10	3.10042e-09	3.41356e-06	110037839	XM_020742567.1	1.07004	4.61232	Phalaenopsis equestris uncharacterized LOC110037839
XM_020742760.1	LOC110038007_1	NW_018247028.1	complement(join(1052..1205,1331..1590))	1.26517	-2.0642	-4.18201	2.51455e-05	0.000291546	0.778429	110038007	XM_020742760.1	0.419904	1.81673	Phalaenopsis equestris probable pectinesterase 8
XM_020737764.1	LOC110033708_1	NW_018165702.1	complement(join(40809..41441,41987..42110,42323..42459,43170..43305,44119..44574))	3.25945	-2.08196	-4.23382	0	0	0	110033708	XM_020737764.1	1.07414	4.68044	Phalaenopsis equestris serine/threonine-protein kinase RIPK-like
XM_020733056.1	LOC110030365_1	NW_018164444.1	complement(join(57573936..57574055,57575125..57575190,57609293..57609446,57612371..57612424,57612535..57613015))	0.733773	-2.11813	-4.34132	1.20193e-06	1.83835e-05	0.0372083	110030365	XM_020733056.1	0.234797	1.05367	Phalaenopsis equestris copper-transporting ATPase PAA1, chloroplastic-like
XM_020737466.1	LOC110033473_1	NW_018165629.1	complement(join(182303..182639,183167..183396))	1.43036	-2.15692	-4.4596	5.14689e-08	1.00779e-06	0.00159332	110033473	XM_020737466.1	0.445958	2.05393	Phalaenopsis equestris CASP-like protein 1E1
XM_020724349.1	LOC110024405_2	NW_018164698.1	complement(join(790818..792449,793642..793771,794197..794654,796370..796517,814324..814436,818335..818695,818863..819021,820921..821050,821153..821221,821304..821392,823000..823111,827968..828211,828630..828863))	1.71327	-2.16333	-4.47947	0	0	0	110024405	XM_020724349.1	0.533714	2.46019	Phalaenopsis equestris MATH domain-containing protein At5g43560-like
XM_020725079.1	LOC110024890_1	NW_018164719.1	complement(join(341493..341676,341777..342531,342610..342649,342766..343022))	7.801	-2.17163	-4.50531	0	0	0	110024890	XM_020725079.1	2.41658	11.2019	Phalaenopsis equestris very-long-chain enoyl-CoA reductase-like
XM_020723437.1	LOC110023828_2	NW_018164674.1	complement(join(463793..463932,464016..464090,467139..467215,469695..469874))	2.17167	-2.17402	-4.5128	1.23986e-09	3.06323e-08	3.83822e-05	110023828	XM_020723437.1	0.669646	3.11843	Phalaenopsis equestris cytochrome c oxidase-assembly factor COX23, mitochondrial
XM_020739153.1	LOC110034905_3	NW_018164444.1	complement(join(67768179..67768432,67768543..67768804,67768893..67769051,67769144..67770056,67771084..67771200))	0.931514	-2.17519	-4.51646	1.83853e-13	7.17722e-12	5.69154e-09	110034905	XM_020739153.1	0.287339	1.33762	Phalaenopsis equestris uncharacterized LOC110034905
XM_020739006.1	LOC110034762_1	NW_018213112.1	5..798	0.907934	-2.17876	-4.52765	2.23897e-07	3.88518e-06	0.00693116	110034762	XM_020739006.1	0.278654	1.30376	Phalaenopsis equestris G-type lectin S-receptor-like serine/threonine-protein kinase SD2-5
XM_020735376.1	LOC110031926_1	NW_018165307.1	complement(join(615326..615773,615867..616018,649644..649799,650361..650560,650780..650880,651019..651081,661152..661474))	0.714249	-2.18192	-4.53757	1.0703e-09	2.66558e-08	3.31331e-05	110031926	XM_020735376.1	0.219039	1.02563	Phalaenopsis equestris WAT1-related protein At3g45870-like
XM_020716487.1	LOC110018977_2	NW_018164478.1	complement(join(4742916..4743512,4744321..4745676,4745766..4745981,4746067..4746126,4755873..4755929,4756950..4757034,4758407..4758770,4759108..4760494,4761254..4761607))	2.78959	-2.18804	-4.55686	0	0	0	110018977	XM_020716487.1	0.854442	4.00574	Phalaenopsis equestris uncharacterized LOC110018977
XM_020724987.1	LOC110024821_2	NW_018164718.1	complement(join(932677..932934,933102..933209,933274..933443,933595..933652,933719..933795,934549..934699,935231..935338,935426..935502,935619..935631,935929..936053,936345..936389,936464..936506,936929..937039,937115..937243))	1.12411	-2.1896	-4.56178	5.81757e-14	2.43042e-12	1.80094e-09	110024821	XM_020724987.1	0.343324	1.61418	Phalaenopsis equestris meiosis-specific protein PAIR2-like
XM_020727208.1	LOC110026313_1	NW_018164806.1	complement(join(304005..305055,305847..306042,310088..310297,310379..310583,310993..311226,332108..332313))	1.7014	-2.19361	-4.57448	0	0	0	110026313	XM_020727208.1	0.518769	2.44314	Phalaenopsis equestris protein trichome birefringence-like 14
XM_020729681.1	LOC110027996_2	NW_018164920.1	join(450292..450765,457498..457677,461055..461323,463424..463451)	6.24202	-2.20083	-4.59745	0	0	0	110027996	XM_020729681.1	1.89444	8.96328	Phalaenopsis equestris DNA-binding protein HEXBP-like
XM_020738673.1	LOC110034407_1	NW_018206496.1	complement(94..544)	1.5485	-2.23927	-4.72159	2.56471e-07	4.39136e-06	0.00793957	110034407	XM_020738673.1	0.455538	2.22358	Phalaenopsis equestris high mobility group B protein 9-like
XM_020729425.1	LOC110027828_1	NW_018164891.1	complement(join(215895..216263,217057..217322,218688..218975,219598..219725,220011..220610))	2.12864	-2.25445	-4.77154	0	0	0	110027828	XM_020729425.1	0.622191	3.05664	Phalaenopsis equestris cytokinin dehydrogenase 3-like
XM_020732826.1	LOC110030219_3	NW_018165114.1	complement(join(11295..12676,52982..53127))	1.47435	-2.27685	-4.84617	0	0	0	110030219	XM_020732826.1	0.424051	2.11711	Phalaenopsis equestris uncharacterized LOC110030219
XM_020730833.1	LOC110028818_1	NW_018164444.1	join(49996747..49997041,49997126..49997268,49997379..49997503,50002832..50002945,50003053..50003160,50003404..50003495,50013597..50013738,50014122..50014216,50014335..50014464,50014696..50014840,50023816..50024190)	0.878009	-2.28537	-4.8749	1.11022e-13	4.44621e-12	3.43692e-09	110028818	XM_020730833.1	0.250852	1.26078	Phalaenopsis equestris probable UDP-arabinose 4-epimerase 2
XM_020736275.1	LOC110032602_1	NW_018165419.1	join(16845..17075,18329..18976)	1.82608	-2.2864	-4.87836	4.58522e-14	1.95247e-12	1.41945e-09	110032602	XM_020736275.1	0.521395	2.62218	Phalaenopsis equestris amino acid transporter ANTL1-like
XM_020717524.1	LOC110019733_1	NW_018164517.1	join(181848..182102,185355..185705,203905..204173,204854..204941,205041..205216,214390..214480,214605..214718,214821..214868,214947..215023,222733..222821,223053..223164,234525..234627,234759..235030,235355..235402,235478..235689)	3.54048	-2.29341	-4.90214	0	0	0	110019733	XM_020717524.1	1.00787	5.08399	Phalaenopsis equestris probable Ufm1-specific protease
XM_020730254.1	LOC110028420_1	NW_018164951.1	join(2638325..2638673,2656372..2656409,2659858..2660082)	13.031	-2.29996	-4.92443	0	0	0	110028420	XM_020730254.1	3.69268	18.7119	Phalaenopsis equestris uncharacterized LOC110028420
XM_020735700.1	LOC110032165_1	NW_018165320.1	join(3638..4154,4239..4442,4521..4706,4794..5191)	65.3747	-2.32605	-5.0143	0	0	0	110032165	XM_020735700.1	18.2014	93.8754	Phalaenopsis equestris uncharacterized LOC110032165
XM_020725225.1	LOC110024998_1	NW_018164729.1	join(1057782..1057843,1058700..1059086,1059781..1059829,1059915..1060122,1060219..1060393,1060508..1060573,1060659..1060772,1060868..1060984,1061322..1061448,1061696..1061982,1062341..1062531,1062632..1062702,1062798..1062874,1063026..1063275)	1.54164	-2.33019	-5.02872	0	0	0	110024998	XM_020725225.1	0.427517	2.21373	Phalaenopsis equestris sulfate transporter 1.2-like
XM_020731665.1	LOC110029391_1	NW_018165009.1	complement(join(6093..6251,6423..6446,6584..6693,6778..6916,6983..7227,7323..7644,7725..7949,8033..8199,8673..8789,8891..9051))	0.718767	-2.33064	-5.0303	2.28385e-11	7.08429e-10	7.07012e-07	110029391	XM_020731665.1	0.198848	1.03212	Phalaenopsis equestris sucrose synthase 7-like
XM_020719613.1	LOC110021205_2	NW_018164565.1	complement(join(2017928..2018143,2018235..2018298,2019912..2020059,2020299..2020561,2021440..2021602,2021681..2022021,2022286..2022476))	144.092	-2.33405	-5.0422	0	0	0	110021205	XM_020719613.1	39.8968	206.91	Phalaenopsis equestris auxin-responsive protein IAA7-like
XM_020740323.1	LOC110035984_1	NW_018220967.1	join(11420..11437,11535..11646,11735..12225)	4.33512	-2.3371	-5.05286	0	0	0	110035984	XM_020740323.1	1.19609	6.22505	Phalaenopsis equestris uncharacterized LOC110035984
XM_020736790.1	LOC110032978_1	NW_018165517.1	complement(join(207054..207355,207858..208041,210689..211021,211952..212089,225707..225836,227872..227969,228089..228310))	2.32967	-2.34317	-5.07416	0	0	0	110032978	XM_020736790.1	0.640233	3.3453	Phalaenopsis equestris mitogen-activated protein kinase 2-like
XM_020723163.1	LOC110023651_1	NW_018164668.1	join(1245491..1245639,1248696..1249377,1250325..1250410)	2.70853	-2.34899	-5.09469	0	0	0	110023651	XM_020723163.1	0.741065	3.88934	Phalaenopsis equestris uncharacterized LOC110023651
XM_020730728.1	LOC110028745_1	NW_018164962.1	complement(join(681624..681923,682010..682309,682385..682450,682546..682611,682683..682772,682857..683649,683751..683866,684502..684621))	5.00219	-2.35336	-5.11012	0	0	0	110028745	XM_020730728.1	1.36606	7.18294	Phalaenopsis equestris transcription factor PIF4-like
XM_020716430.1	LOC110018949_1	NW_018164478.1	join(2609572..2609646,2611455..2612086)	15.733	-2.35507	-5.11618	0	0	0	110018949	XM_020716430.1	4.2918	22.592	Phalaenopsis equestris zinc finger protein WIP6
XM_020726443.1	LOC110025787_3	NW_018164773.1	join(178462..178600,178708..179068,179331..179429,180448..180606,200074..200160,200231..200322,201067..201141,201233..201634)	1.20686	-2.3747	-5.18629	4.10783e-15	1.9564e-13	1.27166e-10	110025787	XM_020726443.1	0.32412	1.73301	Phalaenopsis equestris probable protein phosphatase 2C 59
XM_020728739.1	LOC110027353_1	NW_018164866.1	join(696063..696513,696841..697090)	72.9914	-2.40735	-5.30499	0	0	0	110027353	XM_020728739.1	19.2079	104.813	Phalaenopsis equestris non-specific lipid-transfer protein 1-like
XM_020716818.1	LOC110019231_2	NW_018164496.1	join(3231358..3231634,3233573..3233688,3234008..3234177,3234268..3234339,3235067..3235217,3241594..3241702,3241810..3241927,3242326..3242473,3269068..3269316,3279354..3279479,3279560..3279660,3286686..3286760,3287271..3287421)	1.30598	-2.42338	-5.36427	0	0	0	110019231	XM_020716818.1	0.339316	1.87533	Phalaenopsis equestris serine/threonine-protein phosphatase 5
XM_020728530.1	LOC110027205_4	NW_018164861.1	complement(join(30280..30864,30956..31141,42502..42644))	1.01056	-2.43695	-5.41494	1.70508e-09	4.12055e-08	5.27842e-05	110027205	XM_020728530.1	0.25936	1.45112	Phalaenopsis equestris uncharacterized LOC110027205
XM_020721796.1	LOC110022725_1	NW_018164644.1	complement(join(4636140..4636487,4636601..4636849,4636938..4637159,4637255..4637385,4637431..4637449))	2.11564	-2.45328	-5.47661	0	0	0	110022725	XM_020721796.1	0.538205	3.03798	Phalaenopsis equestris GDSL esterase/lipase At5g55050-like
XM_020727538.1	LOC110026559_1	NW_018164820.1	751239..753356	0.880171	-2.45338	-5.47697	1.11022e-16	6.07229e-15	3.43692e-12	110026559	XM_020727538.1	0.223848	1.26389	Phalaenopsis equestris U-box domain-containing protein 1-like
XM_020715476.1	LOC110018221_3	NW_018164448.1	join(664999..665208,665279..665415,665500..665565,665657..665766,672558..672618,672974..673057,673245..673301,673493..673553,674428..674474,674554..674631,674769..674936,675039..675293,675435..675513,684466..684621,684725..684873,699094..699419)	0.760489	-2.45359	-5.47776	2.42029e-14	1.05379e-12	7.49248e-10	110018221	XM_020715476.1	0.193293	1.09203	Phalaenopsis equestris folylpolyglutamate synthase
XM_020742988.1	LOC110038217_1	NW_018250179.1	complement(join(268..551,690..876,989..1075))	2.382	-2.47847	-5.57306	9.42024e-13	3.44707e-11	2.91622e-08	110038217	XM_020742988.1	0.594761	3.42046	Phalaenopsis equestris protein CUP-SHAPED COTYLEDON 2-like
XM_020719018.1	LOC110020790_4	NW_018164549.1	complement(join(1976735..1977020,1982140..1982252,1992978..1993109,1994511..1994696))	3.2991	-2.49499	-5.63723	0	0	0	110020790	XM_020719018.1	0.81553	4.73737	Phalaenopsis equestris uncharacterized LOC110020790
	LOC110017833_1	NW_018164444.1	complement(43465537..43466258)	1.77854	-2.49885	-5.65236	1.83664e-12	6.45368e-11	5.68569e-08	110017833		0.437774	2.5539	#N/A
XM_020738948.1	LOC110034704_1	NW_018212360.1	complement(38..869)	2.85663	-2.50184	-5.66406	0	0	0	110034704	XM_020738948.1	0.702806	4.102	Phalaenopsis equestris scopoletin glucosyltransferase-like
XM_020740075.1	LOC110035783_1	NW_018164444.1	complement(join(2131856..2132970,2133427..2133502,2133650..2133717,2133819..2134168))	15.4259	-2.50951	-5.69426	0	0	0	110035783	XM_020740075.1	3.78148	22.151	Phalaenopsis equestris heavy metal-associated isoprenylated plant protein 37-like
XM_020744217.1	LOC110039225_1	NW_018253730.1	complement(join(450824..451285,454935..455144,455215..455344,455496..455666,455947..456069,456872..456976,457083..457772,459266..459896))	1.78429	-2.52497	-5.75562	0	0	0	110039225	XM_020744217.1	0.432376	2.56217	Phalaenopsis equestris probable receptor-like protein kinase At5g18500
XM_020740221.1	LOC110035895_1	NW_018220479.1	complement(join(19887..20161,20250..20290,21619..21680,21808..22030))	1.34007	-2.55939	-5.8946	1.02793e-08	2.22685e-07	0.000318217	110035895	XM_020740221.1	0.315547	1.92428	Phalaenopsis equestris protein HEADING DATE 3A-like
XM_020741453.1	LOC110036904_1	NW_018231327.1	complement(join(15498..15968,16085..16378,35808..36645,36743..38925,39056..39463))	1.48522	-2.56379	-5.91259	0	0	0	110036904	XM_020741453.1	0.350439	2.13272	Phalaenopsis equestris phytochrome C
XM_020732669.1	LOC110030101_2	NW_018165095.1	complement(join(537518..539054,539259..539280))	5.46585	-2.56662	-5.92419	0	0	0	110030101	XM_020732669.1	1.2874	7.84873	Phalaenopsis equestris zinc finger protein STOP1 homolog
XM_020742191.1	LOC110037527_1	NW_018238888.1	complement(join(248029..248298,248593..248895))	2.19187	-2.61822	-6.13991	1.63358e-12	5.76634e-11	5.05708e-08	110037527	XM_020742191.1	0.49645	3.14744	Phalaenopsis equestris NAC domain-containing protein 21/22-like
XM_020725075.1	LOC110024886_2	NW_018164719.1	complement(join(421787..422367,422806..422906,423398..423480,428393..428577,430428..430481,434753..434858,435653..435743,437214..437275,437416..437441))	1.04426	-2.64046	-6.23532	2.84328e-13	1.08935e-11	8.80195e-09	110024886	XM_020725075.1	0.232947	1.49952	Phalaenopsis equestris uncharacterized LOC110024886
XM_020718644.1	LOC110020514_1	NW_018164540.1	complement(970115..970990)	29.6324	-2.65111	-6.2815	0	0	0	110020514	XM_020718644.1	6.58485	42.551	Phalaenopsis equestris uncharacterized LOC110020514
XM_020740269.1	LOC110035932_1	NW_018220555.1	join(16476..16878,16946..17198,17278..17567,17569..17696)	4.21091	-2.66325	-6.33459	0	0	0	110035932	XM_020740269.1	0.92703	6.0467	Phalaenopsis equestris LOB domain-containing protein 15-like
XM_020717427.1	LOC110019664_1	NW_018164509.1	join(3500..3870,6068..6272)	1.52534	-2.68479	-6.42986	1.69251e-09	4.09335e-08	5.23949e-05	110019664	XM_020717427.1	0.329243	2.19033	Phalaenopsis equestris protein RADIALIS-like 3
XM_020737377.1	LOC110033407_4	NW_018165612.1	join(156009..156242,160720..160781,161118..161176,161285..161356,161892..161992,162235..162327,162519..162655,162982..163252)	2.06344	-2.68979	-6.45221	0	0	0	110033407	XM_020737377.1	0.445389	2.96301	Phalaenopsis equestris DNA replication complex GINS protein psf3-like
XM_020728419.1	LOC110027123_3	NW_018164855.1	complement(join(129564..130525,130600..130807,130893..132617,132704..132783,134649..134775,134934..135000,135767..136076))	0.841809	-2.69077	-6.45658	0	0	0	110027123	XM_020728419.1	0.181703	1.2088	Phalaenopsis equestris uncharacterized LOC110027123
XM_020742098.1	LOC110037445_1	NW_018237936.1	join(2202..2519,2592..2678,3090..3456)	1.60498	-2.76778	-6.81058	1.2268e-12	4.41604e-11	3.79779e-08	110037445	XM_020742098.1	0.327537	2.30469	Phalaenopsis equestris deSI-like protein At4g17486
XM_020731555.1	LOC110029318_1	NW_018165001.1	complement(join(80716..81042,81824..81924,82005..82108,82182..82316,82464..82570,102818..102947,103071..103193,103316..103457))	0.732308	-2.77197	-6.8304	2.1554e-09	5.12478e-08	6.67247e-05	110029318	XM_020731555.1	0.148708	1.05156	Phalaenopsis equestris proteasome subunit beta type-5-like
XM_020728746.1	LOC110027356_4	NW_018164866.1	join(389998..390075,408551..408631,408827..408934,409046..409213,410348..410413,430961..431026,431345..431455,434494..434714,434785..434875,434985..435053,448999..449090,450191..450254,451808..452023)	1.6963	-2.78689	-6.90142	0	0	0	110027356	XM_020728746.1	0.342357	2.43582	Phalaenopsis equestris methionine--tRNA ligase, cytoplasmic
XM_020727201.1	LOC110026309_1	NW_018164806.1	complement(join(342854..343286,374937..375124,375203..375736,375856..375927,376088..376234,376382..376537,376636..376806,379918..380088,380187..380252,382935..383020,383138..383653,383766..383844))	12.7715	-2.83169	-7.11907	0	0	0	110026309	XM_020727201.1	2.50421	18.3394	Phalaenopsis equestris microtubule-associated protein 70-2-like
XM_020722788.1	LOC110023389_2	NW_018164666.1	complement(join(1405455..1405975,1406747..1407373,1407970..1408289,1411947..1412130))	0.879578	-2.91047	-7.51861	1.36557e-14	6.12668e-13	4.22741e-10	110023389	XM_020722788.1	0.162628	1.26304	Phalaenopsis equestris sugar transport protein 8-like
XM_020734549.1	LOC110031379_1	NW_018165243.1	complement(join(684205..684615,684854..685070))	74.5526	-2.93438	-7.64426	0	0	0	110031379	XM_020734549.1	13.6143	107.055	Phalaenopsis equestris Bowman-Birk type proteinase inhibitor-like
XM_020723359.1	LOC110023778_1	NW_018164671.1	join(656947..657031,659078..660423)	5.14006	-2.98499	-7.91722	0	0	0	110023778	XM_020723359.1	0.90559	7.38092	Phalaenopsis equestris delta(12)-oleate desaturase-like
XM_020740284.1	LOC110035944_1	NW_018164444.1	complement(join(2990499..2990767,2990854..2991042,2991118..2991321,2991399..2991869))	54.8191	-3.00167	-8.00928	0	0	0	110035944	XM_020740284.1	9.55472	78.7179	Phalaenopsis equestris uncharacterized LOC110035944
XM_020744590.1	LOC110039502_1	NW_018164444.1	63412793..63413493	0.923942	-3.01586	-8.08845	2.48522e-07	4.26705e-06	0.00769349	110039502	XM_020744590.1	0.157811	1.32674	Phalaenopsis equestris E3 ubiquitin-protein ligase RHA1B-like
XM_020722649.1	LOC110023306_5	NW_018164444.1	join(3393644..3393697,3410883..3411113,3412450..3412686,3413573..3414075)	5.89577	-3.03633	-8.20399	0	0	0	110023306	XM_020722649.1	1.00218	8.46609	Phalaenopsis equestris uncharacterized LOC110023306
XM_020723775.1	LOC110024047_2	NW_018164682.1	join(1375651..1375797,1375886..1376069,1382034..1382100,1382230..1382424,1383932..1384032,1398558..1398644,1399281..1399397,1399486..1399549,1399664..1399878,1399990..1400074,1408332..1408432,1408525..1408617,1412365..1412433,1413009..1413101,1413263..1413529,1430510..1430590,1430661..1430819,1446513..1446608,1450506..1450607,1450676..1450783,1450859..1451083,1465337..1465603,1465936..1466007,146…	1.16493	-3.06091	-8.345	0	0	0	110024047	XM_020723775.1	0.194573	1.67279	Phalaenopsis equestris protein CTR9 homolog
XM_020719614.1	LOC110021205_1	NW_018164565.1	complement(join(2017928..2018126,2018235..2018298,2019912..2020059,2020299..2020561,2021440..2021602,2021681..2022021,2022286..2022476))	62.195	-3.06138	-8.34772	0	0	0	110021205	XM_020719614.1	10.4011	89.3095	Phalaenopsis equestris auxin-responsive protein IAA7-like
XM_020743953.1	LOC110039013_1	NW_018252658.1	28203..28499	14.4499	-3.10467	-8.60202	0	0	0	110039013	XM_020743953.1	2.34128	20.7494	Phalaenopsis equestris putative cell wall protein
XM_020716984.1	LOC110019349_1	NW_018164496.1	complement(3084918..3086629)	1.23694	-3.15004	-8.87679	0	0	0	110019349	XM_020716984.1	0.193853	1.7762	Phalaenopsis equestris UDP-glycosyltransferase 73C3-like
XM_020727584.1	LOC110026587_1	NW_018164824.1	complement(232040..232873)	1.93137	-3.23864	-9.43906	4.44089e-16	2.29894e-14	1.37477e-11	110026587	XM_020727584.1	0.284238	2.77336	Phalaenopsis equestris transcription factor TCP15-like
XM_020724909.1	LOC110024760_1	NW_018164715.1	join(208584..208623,209684..209889,211042..211299,212022..212119,214632..214887,214974..215111,215242..215569,215879..216081,216162..216361,216824..218700)	0.787609	-3.32195	-10.0002	0	0	0	110024760	XM_020724909.1	0.109626	1.13097	Phalaenopsis equestris cadmium/zinc-transporting ATPase HMA3-like
XM_020728016.1	LOC110026840_6	NW_018164844.1	join(1565927..1566044,1566337..1566438,1568924..1569118,1575593..1575700,1597609..1597786,1597923..1598060,1610563..1610625,1610859..1610942,1611431..1611550,1611905..1612192,1612318..1612358,1612514..1612780)	2.20053	-3.41236	-10.6469	0	0	0	110026840	XM_020728016.1	0.287846	3.15987	Phalaenopsis equestris uncharacterized LOC110026840
XM_020741219.1	LOC110036706_2	NW_018229018.1	join(78056..79032,81557..82054)	2.7912	-3.41593	-10.6732	0	0	0	110036706	XM_020741219.1	0.364287	4.00804	Phalaenopsis equestris protein G1-like7
XM_020719935.1	LOC110021417_1	NW_018164444.1	join(13562118..13562394,13562738..13562862,13581120..13581225,13581310..13581465,13581582..13581711,13582154..13582774)	0.776145	-3.4181	-10.6893	1.05835e-11	3.40873e-10	3.27634e-07	110021417	XM_020719935.1	0.100518	1.11451	Phalaenopsis equestris transcription factor MYB24-like
XM_020732332.1	LOC110029862_2	NW_018165048.1	complement(join(483670..483804,485251..485334,505134..506299))	0.980014	-3.43635	-10.8254	5.9508e-14	2.47274e-12	1.84219e-09	110029862	XM_020732332.1	0.125516	1.40726	Phalaenopsis equestris uncharacterized protein At5g19025-like
XM_020736705.1	LOC110032917_3	NW_018165496.1	join(13920..14187,14712..14810,16346..16396,16497..16620,17693..17811,17905..18006,18099..18173,18330..18406,18652..18901,19014..19373,19646..19774,19863..20163)	1.39432	-3.51417	-11.4254	0	0	0	110032917	XM_020736705.1	0.169758	2.00219	Phalaenopsis equestris synaptotagmin-3-like
XM_020736955.1	LOC110033089_2	NW_018165530.1	complement(join(613038..613308,613779..613849,613950..614069,620590..620675,620786..620858,620946..621905,622877..623206,624551..625223,625312..625375,625452..625584,625670..625769,627256..627389,627489..627587,627758..627847,628016..628132,628281..628385,628553..628645,628735..628785,628891..628965,629512..629827))	0.989622	-3.57403	-11.9094	0	0	0	110033089	XM_020736955.1	0.115705	1.42106	Phalaenopsis equestris lysine-specific demethylase JMJ25-like
XM_020722445.1	LOC110023169_1	NW_018164663.1	join(105916..106206,108028..108157,109755..109883,109965..110364)	1.36354	-3.65607	-12.6063	2.98428e-13	1.13774e-11	9.23843e-09	110023169	XM_020722445.1	0.149719	1.95799	Phalaenopsis equestris transcription repressor MYB6-like
XM_020739736.1	LOC110035507_1	NW_018217902.1	join(397052..397430,399156..399464)	16.9206	-3.66499	-12.6845	0	0	0	110035507	XM_020739736.1	1.8606	24.2973	Phalaenopsis equestris non-specific lipid-transfer protein 1-like
XM_020737538.1	LOC110033524_2	NW_018165648.1	complement(join(39154..39513,50824..50952,51024..51248,51357..51533,51631..51857,60650..60887))	1.12973	-3.74722	-13.4284	3.77476e-15	1.80332e-13	1.16855e-10	110033524	XM_020737538.1	0.116546	1.62224	Phalaenopsis equestris glutathionyl-hydroquinone reductase YqjG-like
XM_020725632.1	LOC110025238_5	NW_018164444.1	join(18685918..18686091,18687074..18687150,18687319..18688064,18689293..18689577,18707517..18707645,18708146..18708243,18708618..18709708)	0.940115	-3.74743	-13.4304	0	0	0	110025238	XM_020725632.1	0.0972532	1.34997	Phalaenopsis equestris putative zinc transporter At3g08650
XM_020739073.1	LOC110034833_2	NW_018213776.1	join(276..711,787..831,914..1084)	0.958827	-3.75941	-13.5424	4.86089e-07	7.97872e-06	0.0150479	110034833	XM_020739073.1	0.0969549	1.37684	Phalaenopsis equestris uncharacterized LOC110034833
XM_020741218.1	LOC110036706_1	NW_018229018.1	join(78056..79032,81554..82055)	2.47901	-3.87484	-14.6705	0	0	0	110036706	XM_020741218.1	0.235078	3.55975	Phalaenopsis equestris protein G1-like7
XM_020729780.1	LOC110028071_5	NW_018164928.1	complement(join(832054..832326,833786..833860,833978..834034,834173..834286,836167..836274,836613..836735,838102..838191,838275..838400,838505..838558,838651..838731,838803..838910,839071..839142,839875..839941,840800..840909))	2.15933	-3.94338	-15.3842	0	0	0	110028071	XM_020729780.1	0.195107	3.10071	Phalaenopsis equestris CBL-interacting protein kinase 32-like
XM_020724465.1	LOC110024470_1	NW_018164444.1	complement(join(34848703..34849072,34864512..34864626,34864794..34864865,34865875..34865917,34865992..34866126,34874932..34875385,34875498..34875638,34876026..34876338))	3.43818	-4.15156	-17.7723	0	0	0	110024470	XM_020724465.1	0.269326	4.93708	Phalaenopsis equestris uncharacterized LOC110024470
XM_020730788.1	LOC110028796_6	NW_018164971.1	join(48620..48844,49382..49472,50233..50774,51263..51406,56296..56536,57380..57880,58425..59183)	3.62493	-4.15224	-17.7807	0	0	0	110028796	XM_020730788.1	0.284125	5.20525	Phalaenopsis equestris uncharacterized LOC110028796
XM_020724267.1	LOC110024351_4	NW_018164444.1	complement(join(63574760..63575269,63575496..63575675,63575867..63575935,63576026..63576110,63576209..63577145,63577231..63577340,63577801..63577952,63578046..63578162,63578264..63578422,63588771..63589237,63589347..63589490,63589576..63589619,63590487..63590569))	1.1312	-4.24781	-18.9985	0	0	0	110024351	XM_020724267.1	0.0827145	1.62435	Phalaenopsis equestris protein MEI2-like 2
XM_020734999.1	LOC110031669_2	NW_018165280.1	join(4817175..4817849,4824395..4824584)	2.80625	-4.27457	-19.3541	0	0	0	110031669	XM_020734999.1	0.200971	4.02966	Phalaenopsis equestris protein TIC 20-v, chloroplastic
XM_020735113.1	LOC110031744_3	NW_018165280.1	complement(join(5032519..5033135,5033276..5033328))	6.48944	-4.33136	-20.1312	0	0	0	110031744	XM_020735113.1	0.448163	9.31857	Phalaenopsis equestris uncharacterized LOC110031744
XM_020744072.1	LOC110039114_1	NW_018253210.1	complement(join(96788..96972,107082..107154,107242..107292,107440..108118))	36.8362	-4.35531	-20.4682	0	0	0	110039114	XM_020744072.1	2.51131	52.8953	Phalaenopsis equestris uncharacterized LOC110039114
XM_020728178.1	LOC110026945_1	NW_018164846.1	complement(join(383868..383987,384304..384435,384901..385207))	25.6413	-4.39753	-21.0761	0	0	0	110026945	XM_020728178.1	1.69628	36.8199	Phalaenopsis equestris protein DROOPING LEAF-like
XM_020740639.1	LOC110036238_1	NW_018223741.1	complement(join(31162..31509,32076..32451,33450..35157,40007..40340))	2.23571	-4.44508	-21.7822	0	0	0	110036238	XM_020740639.1	0.142838	3.21038	Phalaenopsis equestris uncharacterized LOC110036238
XM_020718110.1	LOC110020120_4	NW_018164534.1	join(199125..200165,200235..202275,202387..202662,202789..202997,203070..203141,203233..203385,203475..203638,203751..203898,218377..218499,218583..218670,218738..219185)	1.75358	-4.4793	-22.305	0	0	0	110020120	XM_020718110.1	0.109494	2.51807	Phalaenopsis equestris uncharacterized LOC110020120
XM_020738626.1	LOC110034354_1	NW_018204882.1	complement(65..217)	1.98777	-4.63556	-24.8566	0.00101007	0.00760055	1	110034354	XM_020738626.1	0.103292	2.85436	Phalaenopsis equestris transcription factor PRE6-like
XM_020728171.1	LOC110026937_1	NW_018164846.1	complement(join(351912..352137,352258..352344,352460..352535,383750..383792))	42.3054	-4.67777	-25.5947	0	0	0	110026937	XM_020728171.1	2.3047	60.7488	Phalaenopsis equestris protein DROOPING LEAF-like
XM_020718783.1	LOC110020626_1	NW_018164547.1	join(1014926..1015219,1015687..1015849,1015950..1016109,1017815..1018064,1018784..1019038)	17.644	-4.74805	-26.8723	0	0	0	110020626	XM_020718783.1	0.915541	25.3361	Phalaenopsis equestris probable RNA-binding protein ARP1
XM_020732475.1	LOC110029961_8	NW_018165057.1	join(749464..749672,750414..750501,751092..751270,751377..751557,751837..752348,753710..753907,758916..759002,760476..761113)	1.0661	-4.79826	-27.824	0	0	0	110029961	XM_020732475.1	0.0528803	1.53088	Phalaenopsis equestris NAC domain-containing protein 73-like
XM_020743842.1	LOC110038908_2	NW_018164444.1	join(44248050..44248163,44248436..44248672,44248747..44248942,44249021..44249141,44266059..44266121,44266276..44266581)	0.70604	-4.9576	-31.0733	1.00581e-06	1.55762e-05	0.0311368	110038908	XM_020743842.1	0.0304796	1.01384	Phalaenopsis equestris vesicle-associated membrane protein 727
XM_020726500.1	LOC110025834_1	NW_018164775.1	join(435683..436174,436767..437270,437478..438117)	1.22899	-5.12733	-34.9526	4.66294e-15	2.20047e-13	1.44351e-10	110025834	XM_020726500.1	0.0482997	1.76478	Phalaenopsis equestris cytochrome P450 71A1-like
XM_020721107.1	LOC110022247_1	NW_018164444.1	complement(join(74247691..74247933,74248168..74248249,74252771..74252831,74275698..74276263,74276418..74276504,74286580..74286899,74287355..74287447,74289181..74289249,74313044..74313116,74313732..74313815,74313995..74314081,74314162..74314221,74315690..74315782,74414850..74414969,74422332..74422535,74422721..74422771,74422890..74422978,74423080..74423212,74423365..74423502,74427344..74427792,744…	1.57803	-5.25923	-38.299	0	0	0	110022247	XM_020721107.1	0.057164	2.26599	Phalaenopsis equestris DNA repair protein REV1
XM_020732853.1	LOC110030235_1	NW_018165124.1	complement(275239..275553)	1.62703	-5.38667	-41.8359	0.000125311	0.00121302	1	110030235	XM_020732853.1	0.0501703	2.33635	Phalaenopsis equestris uncharacterized LOC110030235
XM_020729243.1	LOC110027713_1	NW_018164877.1	complement(join(10166..10762,16714..16843,16926..17104))	4.87363	-5.59281	-48.2618	0	0	0	110027713	XM_020729243.1	0.139547	6.99833	Phalaenopsis equestris myb-related protein P-like
XM_020741022.1	LOC110036550_1	NW_018164444.1	join(18286146..18286499,18287905..18288284,18289098..18289369)	64.4996	-5.65095	-50.2464	0	0	0	110036550	XM_020741022.1	1.79087	92.6188	Phalaenopsis equestris heat stress transcription factor B-4b-like
XM_020730518.1	LOC110028603_2	NW_018164957.1	complement(join(1618002..1620122,1620886..1621083,1621179..1621306,1621434..1621482))	2.46176	-6.06945	-67.1563	0	0	0	110028603	XM_020730518.1	0.0506527	3.53498	Phalaenopsis equestris pentatricopeptide repeat-containing protein At5g24830
XM_020720860.1	LOC110022077_3	NW_018164609.1	join(589235..589327,589402..589560,589662..590608,598102..598167,598264..598395,598479..598544,598620..598805,598899..598985,599071..599184,599281..599405,599493..599601,603258..603383,603484..603807,603886..604009,633175..633767)	1.0429	-6.60202	-97.1415	1.9984e-15	9.77322e-14	6.18645e-11	110022077	XM_020720860.1	0.0145835	1.49757	Phalaenopsis equestris ATP-dependent zinc metalloprotease FTSH 7, chloroplastic
XM_020720949.1	LOC110022142_1	NW_018164615.1	complement(join(43555..43726,44405..44482,44575..44769,44867..45070,45162..45320,45400..45537,45806..45911,46248..46415,46497..46681,46758..46982,47297..47414,47502..47665,48060..48176,48285..48393,55099..55192,55275..55439,55588..55709,55834..55968,56078..56176,56262..56340,56407..56515,56584..57096,61723..61911))	0.943052	-7.18645	-145.659	9.82214e-13	3.57722e-11	3.04064e-08	110022142	XM_020720949.1	0.00867617	1.35418	Phalaenopsis equestris uncharacterized LOC110022142
XM_020743462.1	LOC110038586_1	NW_018251122.1	join(73082..73304,73592..73653,75344..75384,75999..76368)	5.04131	-7.21687	-148.763	7.86926e-13	2.90703e-11	2.43609e-08	110038586	XM_020743462.1	0.0454128	7.23912	Phalaenopsis equestris protein HEADING DATE 3A-like
XM_020730671.1	LOC110028685_5	NW_018164444.1	join(76801369..76801763,76801897..76802004,76802385..76802443,76802546..76802591,76802695..76802829,76802909..76803040,76807509..76807592,76807674..76807772,76808028..76808119,76808313..76808385,76808463..76808615,76808706..76808825,76808939..76808992,76818178..76818261,76818366..76818440,76818516..76818665,76818754..76818879,76818959..76819066,76819145..76819207,76819302..76819376,76819695..7681…	0.697516	-7.26928	-154.266	1.78417e-07	3.13821e-06	0.00552325	110028685	XM_020730671.1	0.00582516	1.0016	Phalaenopsis equestris gamma-tubulin complex component 2

## Sheet: PELORIC_WT_FDR<0.05
Supplementary data 1. Differentially expressed transcripts (FDR <0.05) between lip-like lateral inner tepals of peloric Phalaenopsis hyb. "Athens" and lip of wild type Phalaenopsis hyb. “Athens”. PELORIC_Te_inn, peloric lateral inner tepals; WT_lip, wild-type lip; FC, Fold Change; FDR, False Discovery Rate.
RefSeq	Name	Chromosome	SAMPLE_A	SAMPLE_B	logFC	FC	PValue	FDR	GeneID	description
XM_020737241.1	LOC110033311_4	NW_018165573.1	PELORIC_Te_inn	WT_Lip	6.77734	109.694	9.78795e-12	3.06066e-09	110033311	Phalaenopsis equestris calmodulin-lysine N-methyltransferase
XM_020719125.1	LOC110020857_2	NW_018164549.1	PELORIC_Te_inn	WT_Lip	6.05115	66.3097	3.30624e-13	1.38313e-10	110020857	Phalaenopsis equestris uncharacterized LOC110020857
XM_020725083.1	LOC110024892_2	NW_018164719.1	PELORIC_Te_inn	WT_Lip	5.78332	55.0749	2.4269e-05	0.00176776	110024892	Phalaenopsis equestris probable WRKY transcription factor 49
XM_020727974.1	LOC110026824_2	NW_018164844.1	PELORIC_Te_inn	WT_Lip	5.39131	41.9707	2.09157e-10	5.44107e-08	110026824	Phalaenopsis equestris ATP-dependent DNA helicase homolog RECG, chloroplastic
XM_020724972.1	LOC110024809_1	NW_018164718.1	PELORIC_Te_inn	WT_Lip	4.89259	29.7041	1.96641e-06	0.000203449	110024809	Phalaenopsis equestris cyclin-P3-1-like
XM_020741329.1	LOC110036801_1	NW_018230093.1	PELORIC_Te_inn	WT_Lip	4.46708	22.117	0.00150008	0.0474339	110036801	Phalaenopsis equestris F-box/LRR-repeat protein At3g48880-like
XM_020727069.1	LOC110026204_1	NW_018164444.1	PELORIC_Te_inn	WT_Lip	4.3889	20.9503	1.16906e-13	5.17011e-11	110026204	Phalaenopsis equestris uncharacterized LOC110026204
XM_020723866.1	LOC110024106_1	NW_018164689.1	PELORIC_Te_inn	WT_Lip	4.15815	17.8537	7.5648e-05	0.00445216	110024106	Phalaenopsis equestris ent-kaur-16-ene synthase, chloroplastic-like
XM_020716265.1	LOC110018820_4	NW_018164478.1	PELORIC_Te_inn	WT_Lip	3.90358	14.9656	1.39611e-09	3.00134e-07	110018820	Phalaenopsis equestris cyclin-dependent kinase G-2-like
XM_020717817.1	LOC110019934_2	NW_018164530.1	PELORIC_Te_inn	WT_Lip	3.90171	14.9462	4.7783e-07	5.84671e-05	110019934	Phalaenopsis equestris ABC transporter B family member 21-like
XM_020717528.1	LOC110019734_1	NW_018164517.1	PELORIC_Te_inn	WT_Lip	3.66458	12.6809	1.79745e-13	7.72829e-11	110019734	Phalaenopsis equestris protein STICHEL-like 2
XM_020735518.1	LOC110032018_3	NW_018165313.1	PELORIC_Te_inn	WT_Lip	3.29372	9.8064	3.73048e-05	0.00252149	110032018	Phalaenopsis equestris acidic leucine-rich nuclear phosphoprotein 32-related protein
XM_020719235.1	LOC110020931_5	NW_018164555.1	PELORIC_Te_inn	WT_Lip	3.18446	9.09112	0	0	110020931	Phalaenopsis equestris transcription factor TCP2-like
XM_020736688.1	LOC110032903_5	NW_018165494.1	PELORIC_Te_inn	WT_Lip	3.12848	8.74513	0	0	110032903	Phalaenopsis equestris pentatricopeptide repeat-containing protein At1g11710, mitochondrial-like
XM_020735786.1	LOC110032225_3	NW_018165329.1	PELORIC_Te_inn	WT_Lip	2.98366	7.90991	5.02164e-05	0.00319866	110032225	Phalaenopsis equestris uncharacterized LOC110032225
XM_020722583.1	LOC110023263_4	NW_018164665.1	PELORIC_Te_inn	WT_Lip	2.97787	7.87824	0	0	110023263	Phalaenopsis equestris solute carrier family 40 member 1-like
XM_020715768.1	LOC110018451_2	NW_018164464.1	PELORIC_Te_inn	WT_Lip	2.85529	7.23648	0.000518826	0.0209131	110018451	Phalaenopsis equestris actin-related protein 3
XM_020741816.1	LOC110037223_4	NW_018235671.1	PELORIC_Te_inn	WT_Lip	2.85529	7.23648	0.000518826	0.0209131	110037223	Phalaenopsis equestris pyrrolidone-carboxylate peptidase-like
XM_020730849.1	LOC110028818_2	NW_018164444.1	PELORIC_Te_inn	WT_Lip	2.80538	6.99044	7.77156e-16	4.22078e-13	110028818	Phalaenopsis equestris probable UDP-arabinose 4-epimerase 2
XM_020738705.1	LOC110034445_1	NW_018207457.1	PELORIC_Te_inn	WT_Lip	2.80229	6.97547	4.42811e-05	0.00288592	110034445	Phalaenopsis equestris homeobox-DDT domain protein RLT2-like
XM_020740499.1	LOC110036131_1	NW_018222582.1	PELORIC_Te_inn	WT_Lip	2.71116	6.54849	0	0	110036131	Phalaenopsis equestris uncharacterized LOC110036131
XM_020741484.1	LOC110036923_1	NW_018231538.1	PELORIC_Te_inn	WT_Lip	2.6729	6.37708	1.04475e-09	2.27763e-07	110036923	Phalaenopsis equestris uncharacterized LOC110036923
XM_020735427.1	LOC110031968_1	NW_018165313.1	PELORIC_Te_inn	WT_Lip	2.66205	6.32933	2.22045e-16	1.27293e-13	110031968	Phalaenopsis equestris protein DA1-related 1-like
XM_020727430.1	LOC110026478_2	NW_018164814.1	PELORIC_Te_inn	WT_Lip	2.62202	6.15613	7.59332e-07	8.87043e-05	110026478	Phalaenopsis equestris uncharacterized protein At5g19025-like
XM_020720505.1	LOC110021838_2	NW_018164444.1	PELORIC_Te_inn	WT_Lip	2.60593	6.08786	0	0	110021838	Phalaenopsis equestris chaperone protein dnaJ 1, mitochondrial
XM_020732853.1	LOC110030235_1	NW_018165124.1	PELORIC_Te_inn	WT_Lip	2.47274	5.55099	0	0	110030235	Phalaenopsis equestris uncharacterized LOC110030235
XM_020724279.1	LOC110024351_1	NW_018164444.1	PELORIC_Te_inn	WT_Lip	2.46739	5.53042	6.74629e-05	0.00406313	110024351	Phalaenopsis equestris protein MEI2-like 2
XM_020738427.1	LOC110034145_4	NW_018165798.1	PELORIC_Te_inn	WT_Lip	2.424	5.36658	0	0	110034145	Phalaenopsis equestris negative regulator of systemic acquired resistance SNI1
XM_020717498.1	LOC110019710_4	NW_018164514.1	PELORIC_Te_inn	WT_Lip	2.26153	4.79498	0	0	110019710	Phalaenopsis equestris serine/threonine-protein kinase ATG1c-like
XM_020718371.1	LOC110020314_2	NW_018164536.1	PELORIC_Te_inn	WT_Lip	2.23655	4.71269	0	0	110020314	Phalaenopsis equestris transmembrane E3 ubiquitin-protein ligase 1-like
XM_020728014.1	LOC110026840_7	NW_018164844.1	PELORIC_Te_inn	WT_Lip	2.22513	4.67551	5.68393e-09	1.08616e-06	110026840	Phalaenopsis equestris uncharacterized LOC110026840
XM_020734208.1	LOC110031141_1	NW_018165217.1	PELORIC_Te_inn	WT_Lip	2.19959	4.5935	3.30172e-05	0.00228203	110031141	Phalaenopsis equestris uncharacterized LOC110031141
XM_020732671.1	LOC110030101_4	NW_018165095.1	PELORIC_Te_inn	WT_Lip	2.09081	4.25987	0	0	110030101	Phalaenopsis equestris zinc finger protein STOP1 homolog
XM_020732930.1	LOC110030274_2	NW_018164444.1	PELORIC_Te_inn	WT_Lip	2.08448	4.24123	0.000100792	0.00568347	110030274	Phalaenopsis equestris putative E3 ubiquitin-protein ligase SINA-like 6
XM_020741957.1	LOC110037334_3	NW_018237177.1	PELORIC_Te_inn	WT_Lip	2.06714	4.19054	0	0	110037334	Phalaenopsis equestris cullin-1
XM_020736558.1	LOC110032803_5	NW_018165470.1	PELORIC_Te_inn	WT_Lip	2.03161	4.0886	2.55504e-10	6.48331e-08	110032803	Phalaenopsis equestris RNA polymerase sigma factor sigF, chloroplastic
XM_020726233.1	LOC110025647_3	NW_018164762.1	PELORIC_Te_inn	WT_Lip	2.02329	4.06509	0.000176725	0.00880979	110025647	Phalaenopsis equestris F-box protein At5g52880
XM_020731416.1	LOC110029228_2	NW_018164992.1	PELORIC_Te_inn	WT_Lip	2.02329	4.06509	0.000176725	0.00880979	110029228	Phalaenopsis equestris transcription factor IIIA
XM_020720932.1	LOC110022126_2	NW_018164609.1	PELORIC_Te_inn	WT_Lip	2.01685	4.047	3.24227e-06	0.000308834	110022126	Phalaenopsis equestris uncharacterized LOC110022126
XM_020719679.1	LOC110021246_1	NW_018164444.1	PELORIC_Te_inn	WT_Lip	2.01237	4.03446	5.52446e-06	0.000492855	110021246	Phalaenopsis equestris probable LRR receptor-like serine/threonine-protein kinase At1g06840
XM_020737799.1	LOC110033734_1	NW_018165710.1	PELORIC_Te_inn	WT_Lip	1.99724	3.99235	0.00117255	0.0391572	110033734	Phalaenopsis equestris sulfate transporter 4.1, chloroplastic-like
XM_020723687.1	LOC110023996_3	NW_018164682.1	PELORIC_Te_inn	WT_Lip	-2.00715	-4.01988	0	0	110023996	Phalaenopsis equestris clustered mitochondria protein
XM_020724700.1	LOC110024626_3	NW_018164705.1	PELORIC_Te_inn	WT_Lip	-2.02289	-4.06397	3.03091e-14	1.42163e-11	110024626	Phalaenopsis equestris uncharacterized LOC110024626
XM_020728456.1	LOC110027145_4	NW_018164858.1	PELORIC_Te_inn	WT_Lip	-2.12442	-4.36027	0.000365556	0.0158264	110027145	Phalaenopsis equestris cysteine--tRNA ligase, chloroplastic/mitochondrial
XM_020739312.1	LOC110035070_2	NW_018215750.1	PELORIC_Te_inn	WT_Lip	-2.13684	-4.39796	0.000139921	0.00741923	110035070	Phalaenopsis equestris probable LRR receptor-like serine/threonine-protein kinase At1g07650
XM_020715298.1	LOC110018072_1	NW_018164444.1	PELORIC_Te_inn	WT_Lip	-2.15822	-4.46365	0.000728406	0.0269593	110018072	Phalaenopsis equestris uncharacterized LOC110018072
XM_020742910.1	LOC110038139_1	NW_018249532.1	PELORIC_Te_inn	WT_Lip	-2.19582	-4.58149	3.60407e-05	0.00244674	110038139	Phalaenopsis equestris 3-hydroxyisobutyryl-CoA hydrolase-like protein 1, mitochondrial
XM_020717845.1	LOC110019947_1	NW_018164530.1	PELORIC_Te_inn	WT_Lip	-2.20406	-4.60773	0.00148569	0.0471729	110019947	Phalaenopsis equestris kinesin-like protein KIN-14Q
XM_020725974.1	LOC110025476_1	NW_018164743.1	PELORIC_Te_inn	WT_Lip	-2.20406	-4.60773	0.00148569	0.0471729	110025476	Phalaenopsis equestris uncharacterized LOC110025476
XM_020726484.1	LOC110025822_1	NW_018164775.1	PELORIC_Te_inn	WT_Lip	-2.20699	-4.61711	0.000540075	0.021573	110025822	Phalaenopsis equestris protein TIFY 5A-like
XM_020723598.1	LOC110023937_1	NW_018164679.1	PELORIC_Te_inn	WT_Lip	-2.22418	-4.67244	3.13273e-11	8.97962e-09	110023937	Phalaenopsis equestris serine/threonine-protein kinase STY46-like
XM_020729126.1	LOC110027624_1	NW_018164872.1	PELORIC_Te_inn	WT_Lip	-2.29478	-4.90677	7.58714e-10	1.70199e-07	110027624	Phalaenopsis equestris uncharacterized LOC110027624
XM_020719771.1	LOC110021325_1	NW_018164576.1	PELORIC_Te_inn	WT_Lip	-2.30104	-4.92814	0	0	110021325	Phalaenopsis equestris DNA-directed RNA polymerase III subunit 1
XM_020717044.1	LOC110019407_1	NW_018164497.1	PELORIC_Te_inn	WT_Lip	-2.32374	-5.00628	4.30619e-06	0.000394399	110019407	Phalaenopsis equestris WAT1-related protein At5g07050-like
XM_020724494.1	LOC110024492_2	NW_018164700.1	PELORIC_Te_inn	WT_Lip	-2.34916	-5.09527	9.05671e-06	0.00075571	110024492	Phalaenopsis equestris probable indole-3-pyruvate monooxygenase YUCCA4
XM_020736275.1	LOC110032602_1	NW_018165419.1	PELORIC_Te_inn	WT_Lip	-2.40715	-5.30424	6.91669e-14	3.10319e-11	110032602	Phalaenopsis equestris amino acid transporter ANTL1-like
XM_020722579.1	LOC110023263_2	NW_018164665.1	PELORIC_Te_inn	WT_Lip	-2.40836	-5.30869	9.32587e-15	4.58256e-12	110023263	Phalaenopsis equestris solute carrier family 40 member 1-like
XM_020727201.1	LOC110026309_1	NW_018164806.1	PELORIC_Te_inn	WT_Lip	-2.45842	-5.49615	0	0	110026309	Phalaenopsis equestris microtubule-associated protein 70-2-like
XM_020724258.1	LOC110024347_4	NW_018164697.1	PELORIC_Te_inn	WT_Lip	-2.57248	-5.94832	0	0	110024347	Phalaenopsis equestris alpha,alpha-trehalose-phosphate synthase [UDP-forming] 1-like
XM_020732669.1	LOC110030101_2	NW_018165095.1	PELORIC_Te_inn	WT_Lip	-2.57963	-5.97787	0	0	110030101	Phalaenopsis equestris zinc finger protein STOP1 homolog
XM_020717401.1	LOC110019621_1	NW_018164443.1	PELORIC_Te_inn	WT_Lip	-2.6034	-6.07718	0.000148883	0.00774617	110019621	Phalaenopsis equestris NAC domain-containing protein 73-like
XM_020734907.1	LOC110031614_2	NW_018165280.1	PELORIC_Te_inn	WT_Lip	-2.61599	-6.13046	7.57904e-11	2.07632e-08	110031614	Phalaenopsis equestris CST complex subunit CTC1
XM_020734589.1	LOC110031410_1	NW_018165247.1	PELORIC_Te_inn	WT_Lip	-2.6171	-6.13516	2.81037e-10	7.01618e-08	110031410	Phalaenopsis equestris MORC family CW-type zinc finger protein 2-like
XM_020721107.1	LOC110022247_1	NW_018164444.1	PELORIC_Te_inn	WT_Lip	-2.62654	-6.17545	0	0	110022247	Phalaenopsis equestris DNA repair protein REV1
XM_020715696.1	LOC110018395_1	NW_018164463.1	PELORIC_Te_inn	WT_Lip	-2.63821	-6.22561	5.19547e-07	6.28266e-05	110018395	Phalaenopsis equestris premnaspirodiene oxygenase-like
XM_020717531.1	LOC110019734_3	NW_018164517.1	PELORIC_Te_inn	WT_Lip	-2.63968	-6.23195	3.49398e-12	1.20181e-09	110019734	Phalaenopsis equestris protein STICHEL-like 2
XM_020720770.1	LOC110022006_2	NW_018164602.1	PELORIC_Te_inn	WT_Lip	-2.68358	-6.42448	0	0	110022006	Phalaenopsis equestris UV-stimulated scaffold protein A homolog
XM_020730432.1	LOC110028534_1	NW_018164953.1	PELORIC_Te_inn	WT_Lip	-2.70285	-6.51088	1.22125e-15	6.40781e-13	110028534	Phalaenopsis equestris protein FAR1-RELATED SEQUENCE 5-like
XM_020727138.1	LOC110026259_2	NW_018164444.1	PELORIC_Te_inn	WT_Lip	-2.71499	-6.56588	5.41939e-11	1.51142e-08	110026259	Phalaenopsis equestris uncharacterized LOC110026259
XM_020732332.1	LOC110029862_2	NW_018165048.1	PELORIC_Te_inn	WT_Lip	-2.71962	-6.58702	7.01217e-13	2.71345e-10	110029862	Phalaenopsis equestris uncharacterized protein At5g19025-like
XM_020727344.1	LOC110026419_1	NW_018164814.1	PELORIC_Te_inn	WT_Lip	-2.74235	-6.69157	0.00157565	0.0491707	110026419	Phalaenopsis equestris ETHYLENE INSENSITIVE 3-like 1 protein
XM_020728419.1	LOC110027123_3	NW_018164855.1	PELORIC_Te_inn	WT_Lip	-2.74963	-6.72544	0	0	110027123	Phalaenopsis equestris uncharacterized LOC110027123
XM_020730120.1	LOC110028318_3	NW_018164444.1	PELORIC_Te_inn	WT_Lip	-2.75805	-6.7648	5.27153e-10	1.25531e-07	110028318	Phalaenopsis equestris KIN17-like protein
XM_020740498.1	LOC110036131_2	NW_018222582.1	PELORIC_Te_inn	WT_Lip	-2.77028	-6.82239	0	0	110036131	Phalaenopsis equestris uncharacterized LOC110036131
XM_020729406.1	LOC110027816_4	NW_018164891.1	PELORIC_Te_inn	WT_Lip	-2.80623	-6.99456	0.00120204	0.0399693	110027816	Phalaenopsis equestris NAC domain-containing protein 73-like
XM_020738311.1	LOC110034063_2	NW_018165782.1	PELORIC_Te_inn	WT_Lip	-2.82526	-7.08743	3.53592e-05	0.00240575	110034063	Phalaenopsis equestris uncharacterized LOC110034063
XM_020743346.1	LOC110038488_1	NW_018250926.1	PELORIC_Te_inn	WT_Lip	-2.85744	-7.24729	0	0	110038488	Phalaenopsis equestris uncharacterized LOC110038488
XM_020731259.1	LOC110029128_1	NW_018164992.1	PELORIC_Te_inn	WT_Lip	-2.9261	-7.60053	0.000712214	0.0266845	110029128	Phalaenopsis equestris branchpoint-bridging protein-like
XM_020719683.1	LOC110021262_1	NW_018164567.1	PELORIC_Te_inn	WT_Lip	-2.96268	-7.79569	8.78523e-05	0.00509296	110021262	Phalaenopsis equestris probable WRKY transcription factor 70
XM_020731715.1	LOC110029427_4	NW_018165012.1	PELORIC_Te_inn	WT_Lip	-3.04643	-8.26167	0	0	110029427	Phalaenopsis equestris 1-phosphatidylinositol-3-phosphate 5-kinase FAB1B-like
XM_020740323.1	LOC110035984_1	NW_018220967.1	PELORIC_Te_inn	WT_Lip	-3.15284	-8.89408	0	0	110035984	Phalaenopsis equestris uncharacterized LOC110035984
XM_020723361.1	LOC110023779_2	NW_018164671.1	PELORIC_Te_inn	WT_Lip	-3.22025	-9.31946	0	0	110023779	Phalaenopsis equestris protein NRT1/ PTR FAMILY 7.3-like
XM_020717961.1	LOC110020018_5	NW_018164532.1	PELORIC_Te_inn	WT_Lip	-3.30348	-9.87293	0.00012005	0.00651999	110020018	Phalaenopsis equestris DDT domain-containing protein DDB_G0282237
XM_020730746.1	LOC110028766_2	NW_018164967.1	PELORIC_Te_inn	WT_Lip	-3.32602	-10.0284	0	0	110028766	Phalaenopsis equestris cysteine-rich repeat secretory protein 3-like
XM_020742678.1	LOC110037935_1	NW_018245376.1	PELORIC_Te_inn	WT_Lip	-3.34905	-10.1898	2.57705e-12	9.06565e-10	110037935	Phalaenopsis equestris pentatricopeptide repeat-containing protein MRL1, chloroplastic
XM_020738980.1	LOC110034737_1	NW_018212799.1	PELORIC_Te_inn	WT_Lip	-3.3764	-10.3848	1.55431e-15	8.01947e-13	110034737	Phalaenopsis equestris WAT1-related protein At5g07050-like
XM_020719284.1	LOC110020975_1	NW_018164556.1	PELORIC_Te_inn	WT_Lip	-3.4134	-10.6546	5.33038e-06	0.000481086	110020975	Phalaenopsis equestris uncharacterized AAA domain-containing protein C16E9.10c
XM_020735636.1	LOC110032116_1	NW_018165318.1	PELORIC_Te_inn	WT_Lip	-3.43645	-10.8262	0	0	110032116	Phalaenopsis equestris polyphenol oxidase, chloroplastic-like
XM_020727889.1	LOC110026766_1	NW_018164444.1	PELORIC_Te_inn	WT_Lip	-3.4998	-11.3121	2.2244e-07	2.90552e-05	110026766	Phalaenopsis equestris putative beta-glucosidase 41
XM_020724666.1	LOC110024605_3	NW_018164705.1	PELORIC_Te_inn	WT_Lip	-3.56635	-11.8462	1.69107e-11	5.0337e-09	110024605	Phalaenopsis equestris DEAD-box ATP-dependent RNA helicase 13
XM_020723873.1	LOC110024106_8	NW_018164689.1	PELORIC_Te_inn	WT_Lip	-3.67252	-12.7509	1.40661e-09	3.00306e-07	110024106	Phalaenopsis equestris ent-kaur-16-ene synthase, chloroplastic-like
XM_020740317.1	LOC110035979_1	NW_018220936.1	PELORIC_Te_inn	WT_Lip	-3.73028	-13.2717	0	0	110035979	Phalaenopsis equestris mannose-specific lectin 3-like
XM_020729794.1	LOC110028076_3	NW_018164928.1	PELORIC_Te_inn	WT_Lip	-3.84977	-14.4177	6.39369e-06	0.0005623	110028076	Phalaenopsis equestris uncharacterized LOC110028076
XM_020736620.1	LOC110032850_2	NW_018165477.1	PELORIC_Te_inn	WT_Lip	-3.85083	-14.4283	2.45004e-07	3.12871e-05	110032850	Phalaenopsis equestris bromodomain and WD repeat-containing protein 3
XM_020731954.1	LOC110029599_2	NW_018165038.1	PELORIC_Te_inn	WT_Lip	-4.05663	-16.6405	8.07954e-05	0.00471921	110029599	Phalaenopsis equestris mitogen-activated protein kinase kinase kinase YODA
XM_020734972.1	LOC110031650_3	NW_018165280.1	PELORIC_Te_inn	WT_Lip	-4.22183	-18.6594	1.40247e-10	3.74278e-08	110031650	Phalaenopsis equestris WD repeat-containing protein 6
XM_020731185.1	LOC110029069_1	NW_018164985.1	PELORIC_Te_inn	WT_Lip	-4.32235	-20.0059	2.55784e-05	0.0018544	110029069	Phalaenopsis equestris putative methyltransferase C9orf114
XM_020737767.1	LOC110033710_1	NW_018165703.1	PELORIC_Te_inn	WT_Lip	-4.57575	-23.8472	0.00120118	0.0399693	110033710	Phalaenopsis equestris uncharacterized LOC110033710
XM_020718370.1	LOC110020314_1	NW_018164536.1	PELORIC_Te_inn	WT_Lip	-4.67966	-25.6282	2.29362e-08	3.79698e-06	110020314	Phalaenopsis equestris transmembrane E3 ubiquitin-protein ligase 1-like
XM_020726376.1	LOC110025744_1	NW_018164768.1	PELORIC_Te_inn	WT_Lip	-4.77194	-27.3211	0	0	110025744	Phalaenopsis equestris probable serine/threonine-protein kinase PBL21
XM_020717894.1	LOC110019976_2	NW_018164532.1	PELORIC_Te_inn	WT_Lip	-4.84577	-28.7557	2.18638e-06	0.000222644	110019976	Phalaenopsis equestris pentatricopeptide repeat-containing protein At4g13650-like
XM_020728436.1	LOC110027133_2	NW_018164855.1	PELORIC_Te_inn	WT_Lip	-5.00269	-32.0598	0.000386135	0.0165333	110027133	Phalaenopsis equestris uncharacterized LOC110027133
XM_020721242.1	LOC110022357_1	NW_018164628.1	PELORIC_Te_inn	WT_Lip	-5.02201	-32.492	0.000366046	0.0158264	110022357	Phalaenopsis equestris vignain-like
XM_020730784.1	LOC110028796_2	NW_018164971.1	PELORIC_Te_inn	WT_Lip	-5.02224	-32.4971	0	0	110028796	Phalaenopsis equestris uncharacterized LOC110028796
XM_020721249.1	LOC110022360_4	NW_018164628.1	PELORIC_Te_inn	WT_Lip	-5.03736	-32.8395	4.64195e-12	1.54517e-09	110022360	Phalaenopsis equestris transcription factor PIF3-like
XM_020740076.1	LOC110035786_1	NW_018219706.1	PELORIC_Te_inn	WT_Lip	-5.07847	-33.7888	0.000312814	0.0140142	110035786	Phalaenopsis equestris protein DETOXIFICATION 14-like
XM_020723591.1	LOC110023933_2	NW_018164679.1	PELORIC_Te_inn	WT_Lip	-5.08119	-33.8526	0	0	110023933	Phalaenopsis equestris uncharacterized LOC110023933
XM_020728535.1	LOC110027207_3	NW_018164861.1	PELORIC_Te_inn	WT_Lip	-5.21167	-37.0568	2.69558e-07	3.39215e-05	110027207	Phalaenopsis equestris probable galacturonosyltransferase 6
XM_020732904.1	LOC110030269_1	NW_018165132.1	PELORIC_Te_inn	WT_Lip	-5.32097	-39.9734	1.4899e-07	2.05095e-05	110030269	Phalaenopsis equestris uncharacterized LOC110030269
XM_020721467.1	LOC110022499_2	NW_018164636.1	PELORIC_Te_inn	WT_Lip	-5.43758	-43.3387	7.81611e-08	1.13598e-05	110022499	Phalaenopsis equestris probable pyridoxal 5'-phosphate synthase subunit PDX1.1
XM_020728652.1	LOC110027291_5	NW_018164863.1	PELORIC_Te_inn	WT_Lip	-5.5071	-45.4782	0	0	110027291	Phalaenopsis equestris 65-kDa microtubule-associated protein 1-like
XM_020727748.1	LOC110026697_7	NW_018164834.1	PELORIC_Te_inn	WT_Lip	-5.63755	-49.7818	6.0744e-05	0.00373847	110026697	Phalaenopsis equestris exportin-7-A
XM_020731134.1	LOC110029028_3	NW_018164981.1	PELORIC_Te_inn	WT_Lip	-5.66238	-50.6462	5.62813e-05	0.0035198	110029028	Phalaenopsis equestris FT-interacting protein 1-like
XM_020736802.1	LOC110032988_2	NW_018165517.1	PELORIC_Te_inn	WT_Lip	-5.66238	-50.6462	5.62813e-05	0.0035198	110032988	Phalaenopsis equestris uncharacterized LOC110032988
XM_020737538.1	LOC110033524_2	NW_018165648.1	PELORIC_Te_inn	WT_Lip	-5.93222	-61.0627	4.38715e-09	8.48832e-07	110033524	Phalaenopsis equestris glutathionyl-hydroquinone reductase YqjG-like
XM_020730503.1	LOC110028594_3	NW_018164956.1	PELORIC_Te_inn	WT_Lip	-6.51218	-91.2771	3.13605e-06	0.000300566	110028594	Phalaenopsis equestris uncharacterized LOC110028594
XM_020727745.1	LOC110026697_5	NW_018164834.1	PELORIC_Te_inn	WT_Lip	-6.69181	-103.38	1.65369e-06	0.000175922	110026697	Phalaenopsis equestris exportin-7-A
XM_020723867.1	LOC110024106_3	NW_018164689.1	PELORIC_Te_inn	WT_Lip	-6.77388	-109.431	1.22796e-06	0.000135764	110024106	Phalaenopsis equestris ent-kaur-16-ene synthase, chloroplastic-like
XM_020726238.1	LOC110025648_2	NW_018164444.1	PELORIC_Te_inn	WT_Lip	-6.95065	-123.695	6.39561e-07	7.52809e-05	110025648	Phalaenopsis equestris serine/threonine-protein kinase BLUS1
XM_020722071.1	LOC110022906_3	NW_018164444.1	PELORIC_Te_inn	WT_Lip	-7.51842	-183.345	7.09112e-08	1.06048e-05	110022906	Phalaenopsis equestris autophagy-related protein 11
XM_020723349.1	LOC110023773_2	NW_018164671.1	PELORIC_Te_inn	WT_Lip	-8.4837	-357.971	1.16886e-09	2.53037e-07	110023773	Phalaenopsis equestris enoyl-[acyl-carrier-protein] reductase [NADH] 1, chloroplastic

## Sheet: ILT Pel. vs. L WT TPM Filter
Supplementary data 1. Differentially expressed transcripts between lip-like lateral inner tepals of peloric Phalaenopsis hyb. "Athens" and lip of wild type Phalaenopsis hyb. “Athens”. PELORIC_Te_inn, peloric lip-like lateral inner tepals;. WT_lip, wild-type lip; FC, Fold Change; FDR, False Discovery Rate; TPM, Transcripts Per Kilobase Million.
RefSeq	Name	Chromosome	Region	Max group mean	Log₂ fold change	Fold change	P-value	FDR p-value	Bonferroni	GeneID	RefSeq	PELORIC_Te_inn TPM	WT_lip TPM	Description
XM_020737241.1	LOC110033311_4	NW_018165573.1	join(38156..38172,40045..40202,52694..52773,81366..81426,91583..91698,92881..93013,99248..99779)	1.22808	6.77734	109.694	9.78795e-12	3.06066e-09	3.03006e-07	110033311	XM_020737241.1	1.74487	0.0147445	Phalaenopsis equestris calmodulin-lysine N-methyltransferase
XM_020719125.1	LOC110020857_2	NW_018164549.1	complement(join(594556..594574,595101..595143,596633..596827,600072..600231,602105..602264,602346..602949))	1.00713	6.05115	66.3097	3.30624e-13	1.38313e-10	1.02351e-08	110020857	XM_020719125.1	1.43094	0.0205437	Phalaenopsis equestris uncharacterized LOC110020857
XM_020719235.1	LOC110020931_5	NW_018164555.1	join(34612..34980,35221..36733,60910..61041)	1.10281	3.18446	9.09112	0	0	0	110020931	XM_020719235.1	1.56688	0.17267	Phalaenopsis equestris transcription factor TCP2-like
XM_020736688.1	LOC110032903_5	NW_018165494.1	join(49699..49822,52115..52593,52760..54131)	0.755872	3.12848	8.74513	0	0	0	110032903	XM_020736688.1	1.07395	0.122846	Phalaenopsis equestris pentatricopeptide repeat-containing protein At1g11710, mitochondrial-like
XM_020722583.1	LOC110023263_4	NW_018164665.1	join(2234535..2234611,2234707..2234863,2236403..2236553,2236889..2237023,2237114..2237175,2247317..2247748,2260410..2260581,2261180..2261317,2261689..2261799,2262635..2262802,2263186..2263550)	1.22726	2.97787	7.87824	0	0	0	110023263	XM_020722583.1	1.74371	0.221909	Phalaenopsis equestris solute carrier family 40 member 1-like
XM_020740499.1	LOC110036131_1	NW_018222582.1	join(84180..84532,84612..84763,85367..86687,86779..86990,87343..87566,113290..113806,114698..115017)	0.779366	2.71116	6.54849	0	0	0	110036131	XM_020740499.1	1.10733	0.169628	Phalaenopsis equestris uncharacterized LOC110036131
XM_020720505.1	LOC110021838_2	NW_018164444.1	complement(join(28661103..28661475,28662132..28662221,28681056..28681125,28681215..28681263,28707977..28708033,28712715..28712786,28737621..28737712,28753868..28753940,28754019..28754081,28754170..28754234,28760215..28760302,28760396..28760437,28760505..28760615,28760811..28760849,28760939..28761022,28772609..28772700,28772803..28772892,28779020..28779128,28779228..28779453))	0.734013	2.60593	6.08786	0	0	0	110021838	XM_020720505.1	1.04289	0.171615	Phalaenopsis equestris chaperone protein dnaJ 1, mitochondrial
XM_020732853.1	LOC110030235_1	NW_018165124.1	complement(275239..275553)	9.09309	2.47274	5.55099	0	0	0	110030235	XM_020732853.1	12.9195	2.33635	Phalaenopsis equestris uncharacterized LOC110030235
XM_020738427.1	LOC110034145_4	NW_018165798.1	complement(join(27457..27706,41802..41929,43775..43927,45896..45961,59512..59581,60215..60285,60377..60592,60761..60810,60889..60970,81805..81858,85161..85250,85333..85416,85505..85598,85691..85757,85827..86020))	3.49783	2.424	5.36658	0	0	0	110034145	XM_020738427.1	4.96975	0.930361	Phalaenopsis equestris negative regulator of systemic acquired resistance SNI1
XM_020717498.1	LOC110019710_4	NW_018164514.1	join(119805..119819,120884..120953,126247..126364,126461..126519,159302..159366,159904..159997,160079..160159,160240..160345,167212..167284,167381..167712,167793..168163,169941..170223,170311..170381,192987..193471)	1.89452	2.26153	4.79498	0	0	0	110019710	XM_020717498.1	2.69175	0.563896	Phalaenopsis equestris serine/threonine-protein kinase ATG1c-like
XM_020732671.1	LOC110030101_4	NW_018165095.1	complement(join(537518..539054,539212..539230))	6.34149	2.09081	4.25987	0	0	0	110030101	XM_020732671.1	9.01003	2.12579	Phalaenopsis equestris zinc finger protein STOP1 homolog
XM_020723687.1	LOC110023996_3	NW_018164682.1	join(846192..846368,846824..847049,848133..848191,862420..862609,862687..862818,863002..863158,873058..873251,873346..873447,889306..889441,889552..889680,902783..903185,926635..926739,931461..931579,940140..940248,940342..940455,940728..940859,940965..941135,941212..941298,955535..955666,958036..958191,958309..958377,958977..959135,959274..959330,959407..959447,959795..959914,960153..960450,9607…	0.884189	-2.00715	-4.01988	0	0	0	110023996	XM_020723687.1	0.313936	1.26966	Phalaenopsis equestris clustered mitochondria protein
XM_020724700.1	LOC110024626_3	NW_018164705.1	join(650692..650937,655172..657216)	0.857956	-2.02289	-4.06397	3.03091e-14	1.42163e-11	9.38278e-10	110024626	XM_020724700.1	0.301079	1.23199	Phalaenopsis equestris uncharacterized LOC110024626
XM_020742910.1	LOC110038139_1	NW_018249532.1	complement(join(141..239,353..433,508..871))	0.921416	-2.19582	-4.58149	3.60407e-05	0.00244674	1	110038139	XM_020742910.1	0.285292	1.32312	Phalaenopsis equestris 3-hydroxyisobutyryl-CoA hydrolase-like protein 1, mitochondrial
XM_020729126.1	LOC110027624_1	NW_018164872.1	complement(join(210249..210750,229756..229867,229963..230034))	1.55989	-2.29478	-4.90677	7.58714e-10	1.70199e-07	2.34875e-05	110027624	XM_020729126.1	0.452474	2.23994	Phalaenopsis equestris uncharacterized LOC110027624
XM_020719771.1	LOC110021325_1	NW_018164576.1	complement(join(3074001..3074214,3079023..3079225,3079580..3079784,3087166..3087233,3087587..3087703,3087783..3087938,3095819..3095970,3107331..3107478,3110276..3110548,3110628..3110831,3120264..3120362,3121037..3121228,3121589..3121841,3122992..3123085,3153405..3153609,3170956..3171144,3174334..3174474,3174859..3175000,3175078..3175226,3175324..3175524,3203133..3203232,3203317..3203426,3203563..…	2.83414	-2.30104	-4.92814	0	0	0	110021325	XM_020719771.1	0.821157	4.0697	Phalaenopsis equestris DNA-directed RNA polymerase III subunit 1
XM_020717044.1	LOC110019407_1	NW_018164497.1	complement(join(1220646..1220681,1220879..1220935,1221029..1221078,1221081..1221277,1221360..1221539,1221629..1221949))	0.723257	-2.32374	-5.00628	4.30619e-06	0.000394399	0.133307	110019407	XM_020717044.1	0.205045	1.03857	Phalaenopsis equestris WAT1-related protein At5g07050-like
XM_020736275.1	LOC110032602_1	NW_018165419.1	join(16845..17075,18329..18976)	1.82608	-2.40715	-5.30424	6.91669e-14	3.10319e-11	2.1412e-09	110032602	XM_020736275.1	0.490452	2.62218	Phalaenopsis equestris amino acid transporter ANTL1-like
XM_020722579.1	LOC110023263_2	NW_018164665.1	join(2234506..2234611,2234714..2234863,2236403..2236553,2236889..2237023,2237114..2237175,2247317..2247748,2260410..2260581,2261180..2261317,2261689..2261799,2262635..2262802,2263186..2263550)	0.871691	-2.40836	-5.30869	9.32587e-15	4.58256e-12	2.88701e-10	110023263	XM_020722579.1	0.233968	1.25171	Phalaenopsis equestris solute carrier family 40 member 1-like
XM_020727201.1	LOC110026309_1	NW_018164806.1	complement(join(342854..343286,374937..375124,375203..375736,375856..375927,376088..376234,376382..376537,376636..376806,379918..380088,380187..380252,382935..383020,383138..383653,383766..383844))	12.7715	-2.45842	-5.49615	0	0	0	110026309	XM_020727201.1	3.31849	18.3394	Phalaenopsis equestris microtubule-associated protein 70-2-like
XM_020724258.1	LOC110024347_4	NW_018164697.1	complement(join(79453..80145,81959..82057,82768..82898,85716..85803,85892..86014,86094..86273,86745..86862,87660..87847,103285..103385,104531..104579,106849..106937,129967..130117,130782..130883,131233..131347,140017..140405,140521..140618,141031..141504,142135..142260))	2.25519	-2.57248	-5.94832	0	0	0	110024347	XM_020724258.1	0.541161	3.23836	Phalaenopsis equestris alpha,alpha-trehalose-phosphate synthase [UDP-forming] 1-like
XM_020732669.1	LOC110030101_2	NW_018165095.1	complement(join(537518..539054,539259..539280))	5.46585	-2.57963	-5.97787	0	0	0	110030101	XM_020732669.1	1.30521	7.84873	Phalaenopsis equestris zinc finger protein STOP1 homolog
XM_020721107.1	LOC110022247_1	NW_018164444.1	complement(join(74247691..74247933,74248168..74248249,74252771..74252831,74275698..74276263,74276418..74276504,74286580..74286899,74287355..74287447,74289181..74289249,74313044..74313116,74313732..74313815,74313995..74314081,74314162..74314221,74315690..74315782,74414850..74414969,74422332..74422535,74422721..74422771,74422890..74422978,74423080..74423212,74423365..74423502,74427344..74427792,744…	1.57803	-2.62654	-6.17545	0	0	0	110022247	XM_020721107.1	0.364654	2.26599	Phalaenopsis equestris DNA repair protein REV1
XM_020720770.1	LOC110022006_2	NW_018164602.1	join(345464..345545,347015..348348,348390..349123)	0.940418	-2.68358	-6.42448	0	0	0	110022006	XM_020720770.1	0.208536	1.3504	Phalaenopsis equestris UV-stimulated scaffold protein A homolog
XM_020732332.1	LOC110029862_2	NW_018165048.1	complement(join(483670..483804,485251..485334,505134..506299))	0.980014	-2.71962	-6.58702	7.01217e-13	2.71345e-10	2.17076e-08	110029862	XM_020732332.1	0.211663	1.40726	Phalaenopsis equestris uncharacterized protein At5g19025-like
XM_020728419.1	LOC110027123_3	NW_018164855.1	complement(join(129564..130525,130600..130807,130893..132617,132704..132783,134649..134775,134934..135000,135767..136076))	0.841809	-2.74963	-6.72544	0	0	0	110027123	XM_020728419.1	0.178441	1.2088	Phalaenopsis equestris uncharacterized LOC110027123
XM_020740498.1	LOC110036131_2	NW_018222582.1	join(84180..84523,84612..84763,85367..86687,86779..86990,87343..87566,113290..113806,114698..115017)	1.06808	-2.77028	-6.82239	0	0	0	110036131	XM_020740498.1	0.223227	1.53372	Phalaenopsis equestris uncharacterized LOC110036131
XM_020743346.1	LOC110038488_1	NW_018250926.1	complement(join(7839..8325,8418..8529,8624..8635))	3.73318	-2.85744	-7.24729	0	0	0	110038488	XM_020743346.1	0.7338	5.36069	Phalaenopsis equestris uncharacterized LOC110038488
XM_020740323.1	LOC110035984_1	NW_018220967.1	join(11420..11437,11535..11646,11735..12225)	4.33512	-3.15284	-8.89408	0	0	0	110035984	XM_020740323.1	0.694215	6.22505	Phalaenopsis equestris uncharacterized LOC110035984
XM_020723361.1	LOC110023779_2	NW_018164671.1	join(617515..617970,619287..619431,619688..619905,620709..621271,621415..622503)	0.868394	-3.22025	-9.31946	0	0	0	110023779	XM_020723361.1	0.132595	1.24698	Phalaenopsis equestris protein NRT1/ PTR FAMILY 7.3-like
XM_020730746.1	LOC110028766_2	NW_018164967.1	join(61719..62632,64089..64191,65725..65939)	1.67772	-3.32602	-10.0284	0	0	0	110028766	XM_020730746.1	0.237949	2.40914	Phalaenopsis equestris cysteine-rich repeat secretory protein 3-like
XM_020738980.1	LOC110034737_1	NW_018212799.1	complement(join(7..489,608..759,856..990))	2.12847	-3.3764	-10.3848	1.55431e-15	8.01947e-13	4.81168e-11	110034737	XM_020738980.1	0.291137	3.05639	Phalaenopsis equestris WAT1-related protein At5g07050-like
XM_020735636.1	LOC110032116_1	NW_018165318.1	complement(join(904012..905312,905386..906141))	1.02127	-3.43645	-10.8262	0	0	0	110032116	XM_020735636.1	0.134132	1.4665	Phalaenopsis equestris polyphenol oxidase, chloroplastic-like
XM_020740317.1	LOC110035979_1	NW_018220936.1	complement(join(53398..54060,54149..54526))	22.1764	-3.73028	-13.2717	0	0	0	110035979	XM_020740317.1	2.38538	31.8445	Phalaenopsis equestris mannose-specific lectin 3-like
XM_020726376.1	LOC110025744_1	NW_018164768.1	join(870661..870774,871162..871260,871351..871514,871625..871814,875111..875502,876240..876589)	3.79915	-4.77194	-27.3211	0	0	0	110025744	XM_020726376.1	0.197605	5.45542	Phalaenopsis equestris probable serine/threonine-protein kinase PBL21
XM_020730784.1	LOC110028796_2	NW_018164971.1	join(48620..48844,49141..49234,49392..49472,50233..50774,51263..51406,56296..56536,57380..57880,58425..59183)	1.07329	-5.02224	-32.4971	0	0	0	110028796	XM_020730784.1	0.0466603	1.54119	Phalaenopsis equestris uncharacterized LOC110028796
XM_020723591.1	LOC110023933_2	NW_018164679.1	join(867177..868476,876249..876436)	1.66917	-5.08119	-33.8526	0	0	0	110023933	XM_020723591.1	0.0695335	2.39686	Phalaenopsis equestris uncharacterized LOC110023933
XM_020721467.1	LOC110022499_2	NW_018164636.1	complement(join(268815..270033,270234..270326))	0.828492	-5.43758	-43.3387	7.81611e-08	1.13598e-05	0.00241963	110022499	XM_020721467.1	0.026287	1.18968	Phalaenopsis equestris probable pyridoxal 5'-phosphate synthase subunit PDX1.1
XM_020728652.1	LOC110027291_5	NW_018164863.1	join(113404..113618,114563..114792,114887..115090,119496..119753,119837..120052,121598..121753,122076..122387,122551..122638,126240..126388,126568..127102)	1.64456	-5.5071	-45.4782	0	0	0	110027291	XM_020728652.1	0.0510834	2.36152	Phalaenopsis equestris 65-kDa microtubule-associated protein 1-like
XM_020737538.1	LOC110033524_2	NW_018165648.1	complement(join(39154..39513,50824..50952,51024..51248,51357..51533,51631..51857,60650..60887))	1.12973	-5.93222	-61.0627	4.38715e-09	8.48832e-07	0.000135813	110033524	XM_020737538.1	0.0254341	1.62224	Phalaenopsis equestris glutathionyl-hydroquinone reductase YqjG-like
XM_020726238.1	LOC110025648_2	NW_018164444.1	complement(join(56161057..56161441,56172338..56172874,56177764..56178056,56179515..56180361))	0.781164	-6.95065	-123.695	6.39561e-07	7.52809e-05	0.0197989	110025648	XM_020726238.1	0.0083629	1.12172	Phalaenopsis equestris serine/threonine-protein kinase BLUS1
XM_020723349.1	LOC110023773_2	NW_018164671.1	complement(join(601473..601813,601924..602022,602164..602221,602320..602371,602450..602501,602581..602692,602767..602841,603004..603051,603142..603226,603353..603408,603496..603605,610458..610765,611504..611587))	3.15089	-8.4837	-357.971	1.16886e-09	2.53037e-07	3.61843e-05	110023773	XM_020723349.1	0.0116516	4.52455	Phalaenopsis equestris enoyl-[acyl-carrier-protein] reductase [NADH] 1, chloroplastic

## Sheet: Expression_TPM
Supplementary data 1. Transcripts Per Kilobase Million (TPM) and Reads Per Kilobase Million (RPKM) of wild-type lateral inner tepals (WT_Te_inn), wild-type lip (WT_Lip), and lip-like lateral inner tepals of peloric Phalaenopsis hyb. "Athens" (PELORIC_Te_inn).
WT_Te_inn	TPM	RPKM	WT_Lip	TPM	RPKM	PELORIC_Te_inn	TPM	RPKM
LOC110018624_1	6.9095	4.78378	LOC110018624_1	4.60791	3.20895	LOC110018624_1	5.61442	3.95157
LOC110018536_1	97.558	67.5441	LOC110018536_1	73.3909	51.1093	LOC110018536_1	72.9708	51.3587
LOC110019493_1	63.5968	44.0311	LOC110019493_1	62.4856	43.5149	LOC110019493_1	61.9102	43.574
LOC110020843_1	243.823	168.81	LOC110020843_1	274.229	190.973	LOC110020843_1	254.136	178.867
LOC110021038_1	28.9734	20.0596	LOC110021038_1	34.9511	24.3399	LOC110021038_1	34.7105	24.4301
LOC110017959_1	54.5766	37.786	LOC110017959_1	61.5242	42.8454	LOC110017959_1	70.2625	49.4525
LOC110021666_1	0.175596	0.121574	LOC110021666_1	0.207368	0.144411	LOC110021666_1	0.265297	0.186723
LOC110019621_1	0.173033	0.119799	LOC110019621_1	0.487013	0.339155	LOC110019621_1	0.0786692	0.0553694
LOC110019621_2	3.09422	2.14228	LOC110019621_2	2.13098	1.48401	LOC110019621_2	2.50855	1.76558
LOC110019990_1	12.4638	8.6293	LOC110019990_1	14.3541	9.9962	LOC110019990_1	12.9662	9.12596
LOC110022458_1	3.93711	2.72585	LOC110022458_1	2.78915	1.94236	LOC110022458_1	3.02628	2.12997
LOC110018701_2	14.3378	9.92675	LOC110018701_2	16.7373	11.6558	LOC110018701_2	16.8444	11.8555
LOC110018701_1	0.0788212	0.0545717	LOC110018701_1	0.0537813	0.0374532	LOC110018701_1	0.114675	0.0807113
LOC110020071_3	7.27731	5.03843	LOC110020071_3	7.42155	5.16836	LOC110020071_3	6.97533	4.90941
LOC110020071_2	5.78823	4.00747	LOC110020071_2	5.8055	4.04294	LOC110020071_2	5.65815	3.98235
LOC110020071_1	0	0	LOC110020071_1	0.0539157	0.0375469	LOC110020071_1	0.0985388	0.0693541
LOC110023264_1	9.98879	6.91572	LOC110023264_1	12.116	8.4376	LOC110023264_1	11.7165	8.24634
LOC110020740_1	61.5075	42.5846	LOC110020740_1	68.1879	47.4859	LOC110020740_1	63.9833	45.033
LOC110018039_1	5.72152	3.96128	LOC110018039_1	3.48581	2.42751	LOC110018039_1	4.01175	2.82357
LOC110018039_2	1.92139	1.33027	LOC110018039_2	3.08401	2.1477	LOC110018039_2	3.15643	2.22157
LOC110024045_1	74.3267	51.4599	LOC110024045_1	70.7303	49.2565	LOC110024045_1	70.1148	49.3485
LOC110019137_2	1.5067	1.04316	LOC110019137_2	1.3022	0.906852	LOC110019137_2	1.1691	0.822845
LOC110019137_1	218.781	151.472	LOC110019137_1	233.106	162.335	LOC110019137_1	233.421	164.288
LOC110018190_1	6.40414	4.43389	LOC110018190_1	6.25388	4.35519	LOC110018190_1	6.59224	4.63979
LOC110020410_2	3.68516	2.55141	LOC110020410_2	4.35194	3.03069	LOC110020410_2	3.96954	2.79386
LOC110020410_1	16.4013	11.3554	LOC110020410_1	17.5736	12.2382	LOC110020410_1	16.0609	11.304
LOC110020410_3	0.759905	0.526118	LOC110020410_3	1.66487	1.15941	LOC110020410_3	2.60414	1.83285
LOC110024801_1	7.17973	4.97087	LOC110024801_1	8.31964	5.79378	LOC110024801_1	7.65413	5.38716
LOC110025574_1	205.09	141.994	LOC110025574_1	197.599	137.608	LOC110025574_1	197.377	138.919
LOC110018927_1	19.8704	13.7572	LOC110018927_1	19.6788	13.7043	LOC110018927_1	20.5566	14.4683
LOC110017800_1	21.9578	15.2024	LOC110017800_1	24.7254	17.2187	LOC110017800_1	22.909	16.1239
LOC110019544_1	8.34595	5.7783	LOC110019544_1	6.75209	4.70215	LOC110019544_1	6.07791	4.27778
LOC110026384_1	13.4485	9.31101	LOC110026384_1	13.7293	9.56107	LOC110026384_1	16.5366	11.6389
LOC110017878_1	6.99485	4.84287	LOC110017878_1	6.70132	4.66679	LOC110017878_1	7.98498	5.62003
LOC110020605_2	1.65898	1.14859	LOC110020605_2	2.11049	1.46974	LOC110020605_2	2.76258	1.94437
LOC110020605_1	14.9178	10.3283	LOC110020605_1	14.2264	9.90726	LOC110020605_1	12.4038	8.7301
LOC110032790_1	18.7192	12.9602	LOC110032790_1	17.1082	11.9141	LOC110032790_1	16.967	11.9418
LOC110033629_1	30.7775	21.3087	LOC110033629_1	36.065	25.1156	LOC110033629_1	37.4107	26.3306
LOC110034503_1	6.23985	4.32014	LOC110034503_1	14.1866	9.87953	LOC110034503_1	11.9755	8.42863
LOC110034503_2	10.4114	7.20832	LOC110034503_2	4.25194	2.96104	LOC110034503_2	4.1538	2.92355
LOC110034503_6	7.69106	5.32489	LOC110034503_6	8.2868	5.77092	LOC110034503_6	6.81267	4.79493
LOC110034503_4	8.25337	5.7142	LOC110034503_4	8.08736	5.63203	LOC110034503_4	9.82524	6.91525
LOC110034503_3	0.382084	0.264535	LOC110034503_3	0.648986	0.451953	LOC110034503_3	0.274986	0.193542
LOC110034503_5	14.7835	10.2354	LOC110034503_5	16.1462	11.2442	LOC110034503_5	17.4269	12.2655
LOC110034503_8	2.40357	1.6641	LOC110034503_8	1.11604	0.777209	LOC110034503_8	0.88819	0.62513
LOC110034503_7	1.3809	0.956064	LOC110034503_7	1.17777	0.820198	LOC110034503_7	0.73665	0.518472
LOC110034503_9	1.9994	1.38428	LOC110034503_9	2.51284	1.74994	LOC110034503_9	3.0259	2.1297
LOC110039363_1	1.75911	1.21792	LOC110039363_1	0.609819	0.424677	LOC110039363_1	1.05261	0.740856
LOC110039363_2	0.100023	0.0692508	LOC110039363_2	0.39669	0.276255	LOC110039363_2	0.627561	0.441693
LOC110039363_3	13.2751	9.19096	LOC110039363_3	15.1827	10.5732	LOC110039363_3	14.9451	10.5187
LOC110039363_4	4.4195	3.05983	LOC110039363_4	4.08912	2.84765	LOC110039363_4	3.76748	2.65165
LOC110027158_1	8.63876	5.98103	LOC110027158_1	9.8923	6.88899	LOC110027158_1	9.67726	6.81109
LOC110019374_1	0	0	LOC110019374_1	0.0434221	0.0302391	LOC110019374_1	0.0347201	0.0244368
LOC110019460_1	11.3767	7.87665	LOC110019460_1	12.3503	8.60072	LOC110019460_1	13.1929	9.28551
LOC110019282_1	4.53222	3.13787	LOC110019282_1	5.32435	3.70787	LOC110019282_1	5.52592	3.88928
LOC110027964_1	6.78027	4.69431	LOC110027964_1	7.91779	5.51394	LOC110027964_1	8.45527	5.95103
LOC110019088_1	0.039254	0.0271774	LOC110019088_1	0.0140615	0.0097924	LOC110019088_1	0.0128497	0.00904394
LOC110018365_1	26.6687	18.464	LOC110018365_1	29.9178	20.8347	LOC110018365_1	30.294	21.3217
LOC110021168_1	2.35711	1.63194	LOC110021168_1	2.20934	1.53858	LOC110021168_1	2.2988	1.61795
LOC110020267_2	21.0715	14.5888	LOC110020267_2	24.4337	17.0156	LOC110020267_2	23.7929	16.746
LOC110020267_1	0	0	LOC110020267_1	0	0	LOC110020267_1	0	0
LOC110029582_1	1.13298	0.784418	LOC110029582_1	1.08525	0.755768	LOC110029582_1	0.950972	0.669318
LOC110020898_1	15.0764	10.4381	LOC110020898_1	14.2334	9.91209	LOC110020898_1	14.6705	10.3255
LOC110020898_2	177.702	123.032	LOC110020898_2	174.897	121.798	LOC110020898_2	174.12	122.55
LOC110017799_1	23.8888	16.5393	LOC110017799_1	26.2214	18.2605	LOC110017799_1	29.3775	20.6766
LOC110017799_2	17.061	11.8121	LOC110017799_2	19.3808	13.4968	LOC110017799_2	16.1798	11.3878
LOC110017799_3	0.37506	0.259672	LOC110017799_3	0.174485	0.121511	LOC110017799_3	0.260432	0.183298
LOC110036975_1	52.5277	36.3674	LOC110036975_1	54.203	37.7469	LOC110036975_1	51.3089	36.1124
LOC110018070_2	0.53375	0.369541	LOC110018070_2	0.771921	0.537565	LOC110018070_2	0.392491	0.276245
LOC110018070_1	3.13036	2.1673	LOC110018070_1	4.81177	3.35091	LOC110018070_1	4.25691	2.99612
LOC110030389_1	13.3428	9.23788	LOC110030389_1	12.402	8.63674	LOC110030389_1	11.1587	7.85379
LOC110019920_1	28.4846	19.7212	LOC110019920_1	27.8055	19.3637	LOC110019920_1	28.1183	19.7903
LOC110031171_1	8.59386	5.94994	LOC110031171_1	8.93452	6.22199	LOC110031171_1	9.25882	6.51658
LOC110018836_1	187.389	129.738	LOC110018836_1	210.076	146.296	LOC110018836_1	200.715	141.268
LOC110019753_1	0	0	LOC110019753_1	0	0	LOC110019753_1	0	0
LOC110018274_1	3.30279	2.28668	LOC110018274_1	3.05928	2.13048	LOC110018274_1	3.01765	2.1239
LOC110019832_1	0.0130178	0.00901287	LOC110019832_1	0	0	LOC110019832_1	0	0
LOC110020815_1	1.16694	0.807926	LOC110020815_1	1.15452	0.80401	LOC110020815_1	1.23693	0.870584
LOC110021125_1	0	0	LOC110021125_1	0.00819388	0.00570621	LOC110021125_1	0.0174714	0.0122968
LOC110020296_1	0.198476	0.137414	LOC110020296_1	0.226715	0.157884	LOC110020296_1	0.239773	0.168758
LOC110017892_1	34.5161	23.8971	LOC110017892_1	40.3041	28.0677	LOC110017892_1	39.5527	27.8382
LOC110021443_1	19.2794	13.348	LOC110021443_1	18.7995	13.0919	LOC110021443_1	17.7885	12.52
LOC110021449_1	4.63638	3.20998	LOC110021449_1	4.81887	3.35586	LOC110021449_1	4.84096	3.40719
LOC110036582_1	98.8324	68.4264	LOC110036582_1	88.3988	61.5608	LOC110036582_1	88.5396	62.3164
LOC110034561_1	1.82584	1.26412	LOC110034561_1	2.74597	1.91229	LOC110034561_1	2.42394	1.70603
LOC110035279_1	3.71851	2.5745	LOC110035279_1	4.64351	3.23373	LOC110035279_1	5.0939	3.58522
LOC110029805_1	62.026	42.9436	LOC110029805_1	57.0946	39.7606	LOC110029805_1	57.33	40.3503
LOC110038746_2	52.6151	36.428	LOC110038746_2	55.1088	38.3777	LOC110038746_2	54.5106	38.3659
LOC110038746_1	31.9685	22.1333	LOC110038746_1	40.1826	27.9831	LOC110038746_1	36.9192	25.9847
LOC110029858_1	0.256489	0.177579	LOC110029858_1	0.151449	0.105469	LOC110029858_1	0.0861138	0.0606091
LOC110027740_1	74.9317	51.8788	LOC110027740_1	57.015	39.7052	LOC110027740_1	60.7773	42.7766
LOC110034293_1	8.13922	5.63517	LOC110034293_1	7.42788	5.17276	LOC110034293_1	7.77104	5.46945
LOC110022442_1	24.0907	16.6792	LOC110022442_1	25.5976	17.8261	LOC110022442_1	25.2398	17.7644
LOC110018085_1	5.69351	3.94189	LOC110018085_1	5.44815	3.79408	LOC110018085_1	5.37414	3.78245
LOC110030391_1	0.337352	0.233565	LOC110030391_1	0.331993	0.2312	LOC110030391_1	0.311473	0.219223
LOC110039548_1	15.5783	10.7856	LOC110039548_1	20.9229	14.5706	LOC110039548_1	18.9121	13.3108
LOC110024078_1	2.82291	1.95443	LOC110024078_1	3.01352	2.09861	LOC110024078_1	3.14336	2.21238
LOC110024088_1	0.0241831	0.0167431	LOC110024088_1	0.0371264	0.0258548	LOC110024088_1	0.0263876	0.0185722
LOC110024088_2	56.9441	39.4251	LOC110024088_2	51.2365	35.681	LOC110024088_2	50.6212	35.6285
LOC110031939_1	3.978	2.75416	LOC110031939_1	3.53277	2.46022	LOC110031939_1	3.22592	2.27048
LOC110023407_2	18.1009	12.5321	LOC110023407_2	21.1902	14.7568	LOC110023407_2	21.1114	14.8587
LOC110023407_1	4.23374	2.93122	LOC110023407_1	3.22898	2.24865	LOC110023407_1	3.02889	2.13181
LOC110030531_1	23.8337	16.5012	LOC110030531_1	17.2349	12.0023	LOC110030531_1	18.8589	13.2734
LOC110018043_1	26.9701	18.6727	LOC110018043_1	21.7065	15.1164	LOC110018043_1	21.4073	15.067
LOC110036290_1	16.5696	11.472	LOC110036290_1	18.0418	12.5643	LOC110036290_1	18.399	12.9497
LOC110036187_1	17.6787	12.2398	LOC110036187_1	18.954	13.1996	LOC110036187_1	20.0965	14.1444
LOC110036196_1	1.45727	1.00894	LOC110036196_1	1.25989	0.877384	LOC110036196_1	1.12592	0.792448
LOC110030683_1	73.445	50.8495	LOC110030683_1	52.1732	36.3334	LOC110030683_1	60.6466	42.6846
LOC110030755_1	6.3234	4.37799	LOC110030755_1	9.28659	6.46717	LOC110030755_1	9.99578	7.03527
LOC110039468_1	13.0129	9.00945	LOC110039468_1	14.2651	9.93419	LOC110039468_1	15.0866	10.6183
LOC110026010_1	15.7576	10.9097	LOC110026010_1	17.4923	12.1816	LOC110026010_1	16.7126	11.7627
LOC110026010_2	3.10678	2.15097	LOC110026010_2	3.3937	2.36337	LOC110026010_2	3.98851	2.80721
LOC110026010_3	0.099635	0.0689821	LOC110026010_3	0.200027	0.139298	LOC110026010_3	0.225798	0.158922
LOC110028196_1	8.35075	5.78162	LOC110028196_1	8.20528	5.71414	LOC110028196_1	8.31437	5.85186
LOC110030811_1	32.728	22.6591	LOC110030811_1	49.1268	34.2119	LOC110030811_1	48.1265	33.8726
LOC110030909_1	3.56219	2.46628	LOC110030909_1	3.76323	2.62071	LOC110030909_1	3.56011	2.5057
LOC110021947_1	30.1132	20.8488	LOC110021947_1	29.785	20.7423	LOC110021947_1	29.3953	20.6891
LOC110017861_1	38.7028	26.7958	LOC110017861_1	43.75	30.4674	LOC110017861_1	42.6089	29.9892
LOC110039565_1	46.2247	32.0036	LOC110039565_1	74.0395	51.561	LOC110039565_1	74.4469	52.3976
LOC110017962_1	0.0461308	0.0319386	LOC110017962_1	0.0216397	0.0150699	LOC110017962_1	0.0293627	0.0206662
LOC110017962_2	0	0	LOC110017962_2	0	0	LOC110017962_2	0	0
LOC110017962_3	0.38246	0.264795	LOC110017962_3	0.244201	0.170061	LOC110017962_3	0.306293	0.215577
LOC110017962_4	0	0	LOC110017962_4	0.0287295	0.0200072	LOC110017962_4	0.0574299	0.0404206
LOC110017962_5	13.0891	9.06224	LOC110017962_5	6.90437	4.80819	LOC110017962_5	8.89732	6.26216
LOC110039310_1	48.4163	33.5209	LOC110039310_1	46.9576	32.7012	LOC110039310_1	44.3372	31.2056
LOC110031684_1	1.42245	0.984829	LOC110031684_1	1.7828	1.24154	LOC110031684_1	1.93357	1.3609
LOC110034438_1	0.0820969	0.0568396	LOC110034438_1	0.336098	0.234058	LOC110034438_1	0.268742	0.189148
LOC110034438_2	0.167901	0.116246	LOC110034438_2	0.0214804	0.0149589	LOC110034438_2	0.114504	0.0805907
LOC110034438_3	90.2694	62.4978	LOC110034438_3	101.686	70.8137	LOC110034438_3	104.696	73.6875
LOC110039340_1	49.2623	34.1066	LOC110039340_1	13.7856	9.60027	LOC110039340_1	18.4154	12.9612
LOC110031224_1	0	0	LOC110031224_1	0	0	LOC110031224_1	0	0
LOC110031267_1	43.508	30.1227	LOC110031267_1	43.9202	30.586	LOC110031267_1	42.8215	30.1389
LOC110024345_1	7.60387	5.26452	LOC110024345_1	7.59537	5.28941	LOC110024345_1	8.14097	5.72982
LOC110037448_1	142.79	98.8606	LOC110037448_1	118.83	82.7528	LOC110037448_1	123.249	86.7458
LOC110036929_1	2.34897	1.62631	LOC110036929_1	2.51043	1.74826	LOC110036929_1	2.80721	1.97578
LOC110036929_2	0.823592	0.570212	LOC110036929_2	0.922452	0.642395	LOC110036929_2	1.03432	0.727979
LOC110036929_3	20.5352	14.2175	LOC110036929_3	32.0723	22.3351	LOC110036929_3	31.7073	22.3164
LOC110035570_1	94.6538	65.5333	LOC110035570_1	103.942	72.385	LOC110035570_1	99.728	70.191
LOC110023155_1	223.799	154.946	LOC110023155_1	230.766	160.705	LOC110023155_1	238.994	168.21
LOC110031448_1	0.233782	0.161858	LOC110031448_1	0.251235	0.174959	LOC110031448_1	0.204075	0.143633
LOC110031562_1	22.1826	15.3581	LOC110031562_1	23.3112	16.2339	LOC110031562_1	23.6822	16.6681
LOC110031737_1	4.63427	3.20853	LOC110031737_1	4.4376	3.09034	LOC110031737_1	4.23394	2.97995
LOC110027094_1	117.939	81.655	LOC110027094_1	96.6973	67.3398	LOC110027094_1	99.4822	70.0181
LOC110033323_1	11.3205	7.8377	LOC110033323_1	12.977	9.03715	LOC110033323_1	12.1258	8.53443
LOC110035842_1	91.8448	63.5885	LOC110035842_1	89.6302	62.4183	LOC110035842_1	87.8305	61.8173
LOC110032086_1	50.1835	34.7444	LOC110032086_1	41.1285	28.6418	LOC110032086_1	43.1864	30.3956
LOC110032648_1	3.04789	2.1102	LOC110032648_1	2.66087	1.85303	LOC110032648_1	2.43243	1.712
LOC110032665_1	49.788	34.4706	LOC110032665_1	60.4556	42.1012	LOC110032665_1	64.2152	45.1963
LOC110032657_1	20.8448	14.4318	LOC110032657_1	22.664	15.7832	LOC110032657_1	22.5624	15.88
LOC110024571_1	15.8998	11.0082	LOC110024571_1	26.014	18.1161	LOC110024571_1	26.0384	18.3264
LOC110024571_2	96.0686	66.5128	LOC110024571_2	126.491	88.0883	LOC110024571_2	127.793	89.9439
LOC110032275_1	11.5793	8.01689	LOC110032275_1	12.2179	8.50853	LOC110032275_1	12.4291	8.74788
LOC110020944_1	30.7969	21.3222	LOC110020944_1	31.299	21.7966	LOC110020944_1	30.2548	21.2941
LOC110022303_1	0	0	LOC110022303_1	0	0	LOC110022303_1	0	0
LOC110022303_2	11.3821	7.88039	LOC110022303_2	9.43152	6.5681	LOC110022303_2	10.1651	7.15442
LOC110022303_3	11.406	7.89694	LOC110022303_3	12.1107	8.43389	LOC110022303_3	13.3232	9.37718
LOC110018013_1	50.8385	35.1979	LOC110018013_1	48.125	33.5142	LOC110018013_1	53.3901	37.5773
LOC110017993_1	0.909817	0.62991	LOC110017993_1	0.650012	0.452668	LOC110017993_1	0.425467	0.299454
LOC110017993_2	3.2777	2.26931	LOC110017993_2	4.08109	2.84207	LOC110017993_2	3.77593	2.65759
LOC110027114_2	46.0921	31.9118	LOC110027114_2	50.7948	35.3734	LOC110027114_2	50.7207	35.6985
LOC110027114_1	0.573427	0.397011	LOC110027114_1	0.71992	0.501351	LOC110027114_1	0.850952	0.598921
LOC110035783_1	3.78148	2.6181	LOC110035783_1	22.151	15.4259	LOC110035783_1	14.5435	10.2361
LOC110031201_2	25.844	17.893	LOC110031201_2	27.682	19.2777	LOC110031201_2	27.8266	19.585
LOC110031201_1	0.0616848	0.0427073	LOC110031201_1	0.101013	0.0703454	LOC110031201_1	0.215385	0.151594
LOC110031727_1	103.279	71.5049	LOC110031727_1	113.394	78.9676	LOC110031727_1	112.08	78.8844
LOC110025085_1	74.5735	51.6308	LOC110025085_1	72.4846	50.4782	LOC110025085_1	73.3926	51.6555
LOC110032266_1	16.9317	11.7227	LOC110032266_1	17.1175	11.9206	LOC110032266_1	16.2731	11.4534
LOC110020534_1	0.119906	0.0830168	LOC110020534_1	0.0327258	0.0227902	LOC110020534_1	0.00872246	0.00613908
LOC110032441_1	0.779182	0.539465	LOC110032441_1	0.408121	0.284215	LOC110032441_1	0.570142	0.40128
LOC110035082_1	39.0717	27.0512	LOC110035082_1	42.5125	29.6057	LOC110035082_1	38.7166	27.2497
LOC110029600_1	15.9235	11.0246	LOC110029600_1	18.3643	12.7889	LOC110029600_1	16.9336	11.9183
LOC110029600_2	1.63113	1.12931	LOC110029600_2	1.25633	0.874907	LOC110029600_2	2.67881	1.88542
LOC110029608_1	9.27972	6.42479	LOC110029608_1	11.589	8.07057	LOC110029608_1	12.3144	8.6672
LOC110038254_1	0.366182	0.253525	LOC110038254_1	0.345192	0.240391	LOC110038254_1	0.420593	0.296024
LOC110032493_1	178.162	123.35	LOC110032493_1	168.679	117.468	LOC110032493_1	167.762	118.075
LOC110032742_1	0	0	LOC110032742_1	0.0214804	0.0149589	LOC110032742_1	0.0229008	0.0161181
LOC110039541_1	0.750453	0.519574	LOC110039541_1	0.0677712	0.0471958	LOC110039541_1	0	0
LOC110023794_1	63.4025	43.8966	LOC110023794_1	71.1134	49.5233	LOC110023794_1	69.3298	48.796
LOC110025807_1	110.26	76.3384	LOC110025807_1	146.771	102.211	LOC110025807_1	135.982	95.7076
LOC110032912_1	0.0405222	0.0280554	LOC110032912_1	0	0	LOC110032912_1	0	0
LOC110025632_1	237.427	164.382	LOC110025632_1	200.575	139.68	LOC110025632_1	199.359	140.314
LOC110018102_1	19.2928	13.3573	LOC110018102_1	19.6032	13.6517	LOC110018102_1	19.8997	14.0059
LOC110027665_1	6.75132	4.67426	LOC110027665_1	6.20678	4.32239	LOC110027665_1	6.74137	4.74474
LOC110028961_2	84.1061	58.2307	LOC110028961_2	86.1701	60.0087	LOC110028961_2	86.7728	61.0729
LOC110028961_1	0.736958	0.510231	LOC110028961_1	1.06435	0.74121	LOC110028961_1	1.03644	0.729476
LOC110033156_1	41.8691	28.988	LOC110033156_1	42.3778	29.5118	LOC110033156_1	42.5589	29.954
LOC110017975_1	51.2881	35.5092	LOC110017975_1	50.2816	35.0161	LOC110017975_1	48.5976	34.2042
LOC110024400_2	3.48094	2.41002	LOC110024400_2	4.8607	3.38499	LOC110024400_2	3.68048	2.59042
LOC110024400_3	19.3881	13.4233	LOC110024400_3	17.7922	12.3905	LOC110024400_3	18.7145	13.1717
LOC110024400_1	1.5319	1.06061	LOC110024400_1	1.00538	0.700148	LOC110024400_1	1.16158	0.81755
LOC110029771_1	65.3867	45.2703	LOC110029771_1	61.5432	42.8586	LOC110029771_1	61.9896	43.6298
LOC110031326_2	390.903	270.641	LOC110031326_2	406.412	283.025	LOC110031326_2	383.041	269.594
LOC110031326_1	0	0	LOC110031326_1	0.0347097	0.0241718	LOC110031326_1	0.0740099	0.05209
LOC110035944_1	9.55472	6.61519	LOC110035944_1	78.7179	54.8191	LOC110035944_1	48.9933	34.4827
LOC110033551_1	19.6698	13.6183	LOC110033551_1	21.0341	14.6481	LOC110033551_1	21.1298	14.8717
LOC110039588_1	0.228349	0.158097	LOC110039588_1	0.335959	0.233961	LOC110039588_1	0.321838	0.226518
LOC110039588_3	241.964	167.523	LOC110039588_3	193.625	134.84	LOC110039588_3	210.965	148.482
LOC110039588_2	0	0	LOC110039588_2	0	0	LOC110039588_2	0	0
LOC110033810_1	31.2743	21.6527	LOC110033810_1	28.3213	19.7229	LOC110033810_1	31.5154	22.1813
LOC110038689_1	5.467	3.78506	LOC110038689_1	6.53235	4.54912	LOC110038689_1	5.9512	4.1886
LOC110039250_1	43.9842	30.4524	LOC110039250_1	7.67203	5.34279	LOC110039250_1	9.71683	6.83895
LOC110033923_1	26.1566	18.1095	LOC110033923_1	27.7198	19.3041	LOC110033923_1	26.3591	18.5522
LOC110034018_1	19.7692	13.6871	LOC110034018_1	17.137	11.9342	LOC110034018_1	18.0736	12.7206
LOC110034111_1	17.0171	11.7818	LOC110034111_1	18.1388	12.6318	LOC110034111_1	19.5538	13.7625
LOC110032987_1	10.8093	7.48383	LOC110032987_1	11.3312	7.89106	LOC110032987_1	11.4327	8.04661
TRNAA-UGC_1_1	0	0	TRNAA-UGC_1_1	0	0	TRNAA-UGC_1_1	0	0
LOC110036590_1	0.410895	0.284482	LOC110036590_1	0.388193	0.270337	LOC110036590_1	0.379375	0.267013
LOC110038521_1	27.6903	19.1713	LOC110038521_1	19.2436	13.4012	LOC110038521_1	17.6187	12.4005
LOC110023306_1	12.7681	8.84	LOC110023306_1	10.6578	7.42205	LOC110023306_1	9.80296	6.89957
LOC110023306_2	46.8148	32.4122	LOC110023306_2	43.3809	30.2104	LOC110023306_2	44.7747	31.5135
LOC110023306_3	0.493864	0.341926	LOC110023306_3	0.334496	0.232942	LOC110023306_3	0.269442	0.18964
LOC110023306_4	0	0	LOC110023306_4	0	0	LOC110023306_4	0	0
LOC110023306_5	1.00218	0.693859	LOC110023306_5	8.46609	5.89577	LOC110023306_5	8.32773	5.86127
LOC110025120_1	0	0	LOC110025120_1	0	0	LOC110025120_1	0	0
LOC110025120_2	0.529816	0.366817	LOC110025120_2	0.16655	0.115985	LOC110025120_2	0	0
LOC110025120_3	15.3016	10.594	LOC110025120_3	12.8742	8.96555	LOC110025120_3	14.6484	10.3099
LOC110025120_4	0.0540164	0.0373981	LOC110025120_4	0.130314	0.0907505	LOC110025120_4	0.151561	0.106673
LOC110025120_5	19.5688	13.5484	LOC110025120_5	19.678	13.7037	LOC110025120_5	19.8952	14.0027
LOC110025120_6	2.19432	1.51924	LOC110025120_6	2.0651	1.43814	LOC110025120_6	2.69775	1.89875
LOC110034398_1	3.28071	2.27139	LOC110034398_1	2.79812	1.94861	LOC110034398_1	2.88428	2.03003
LOC110025376_1	2.24235	1.55249	LOC110025376_1	2.12585	1.48044	LOC110025376_1	2.03734	1.43393
LOC110018078_1	21.8891	15.1549	LOC110018078_1	5.34081	3.71933	LOC110018078_1	6.14748	4.32675
LOC110022459_1	14.5848	10.0978	LOC110022459_1	16.1154	11.2228	LOC110022459_1	16.4569	11.5828
LOC110034775_1	17.0074	11.775	LOC110034775_1	16.1271	11.2309	LOC110034775_1	14.8273	10.4358
LOC110039473_1	287.813	199.266	LOC110039473_1	270.258	188.207	LOC110039473_1	279.293	196.574
LOC110034895_1	4.87927	3.37815	LOC110034895_1	4.70658	3.27766	LOC110034895_1	4.3739	3.07846
LOC110038818_1	7.03563	4.8711	LOC110038818_1	8.06022	5.61313	LOC110038818_1	7.1369	5.02313
LOC110038804_1	1.7153	1.18759	LOC110038804_1	1.03579	0.721323	LOC110038804_1	0.524067	0.368851
LOC110038804_2	46.2455	32.018	LOC110038804_2	49.4904	34.465	LOC110038804_2	48.7953	34.3433
LOC110038125_1	104.36	72.2537	LOC110038125_1	116.806	81.3435	LOC110038125_1	113.447	79.8466
LOC110035093_1	19.3428	13.3919	LOC110035093_1	13.9247	9.69718	LOC110035093_1	14.5411	10.2344
LOC110035443_1	276.68	191.559	LOC110035443_1	213.277	148.526	LOC110035443_1	187.008	131.621
LOC110032890_1	95.1839	65.9004	LOC110032890_1	80.3919	55.9848	LOC110032890_1	87.5252	61.6024
LOC110035650_1	0.124831	0.0864267	LOC110035650_1	0.127762	0.0889736	LOC110035650_1	0.136211	0.0958686
LOC110035908_1	0.359174	0.248673	LOC110035908_1	0.107219	0.074667	LOC110035908_1	0.097979	0.06896
LOC110025288_1	55.837	38.6586	LOC110025288_1	53.5032	37.2596	LOC110025288_1	54.0521	38.0432
LOC110025367_1	8.05776	5.57877	LOC110025367_1	6.97762	4.85921	LOC110025367_1	6.57642	4.62865
LOC110025367_2	4.75375	3.29125	LOC110025367_2	6.54518	4.55805	LOC110025367_2	7.37932	5.19375
LOC110030080_1	82.7241	57.2738	LOC110030080_1	57.5447	40.074	LOC110030080_1	47.4753	33.4143
LOC110028933_2	0.349227	0.241787	LOC110028933_2	0.45244	0.315079	LOC110028933_2	0.738008	0.519428
LOC110028933_3	51.6125	35.7338	LOC110028933_3	49.4248	34.4194	LOC110028933_3	47.2359	33.2458
LOC110028933_1	4.30606	2.98129	LOC110028933_1	4.47511	3.11646	LOC110028933_1	4.98834	3.51092
LOC110039345_1	9.77166	6.76539	LOC110039345_1	11.5953	8.07493	LOC110039345_1	9.75654	6.86689
LOC110039299_9	0.934119	0.646735	LOC110039299_9	1.04324	0.726511	LOC110039299_9	0.935936	0.658735
LOC110039299_8	0.148507	0.102819	LOC110039299_8	0	0	LOC110039299_8	0	0
LOC110039299_7	0	0	LOC110039299_7	0	0	LOC110039299_7	0	0
LOC110039299_6	5.42448	3.75562	LOC110039299_6	5.22129	3.6361	LOC110039299_6	5.4384	3.82768
LOC110039299_1	0.196277	0.135892	LOC110039299_1	0.152396	0.106128	LOC110039299_1	0.0886217	0.0623741
LOC110039299_5	0	0	LOC110039299_5	0	0	LOC110039299_5	0	0
LOC110039299_3	0.48763	0.33761	LOC110039299_3	0.472613	0.329127	LOC110039299_3	0.548206	0.385841
LOC110039299_4	4.29454	2.97332	LOC110039299_4	5.60971	3.9066	LOC110039299_4	5.39491	3.79707
LOC110039299_2	0.16449	0.113884	LOC110039299_2	0.26224	0.182624	LOC110039299_2	0.379678	0.267227
LOC110029550_1	57.7373	39.9743	LOC110029550_1	65.3813	45.5315	LOC110029550_1	65.3816	46.0172
LOC110029558_2	19.9755	13.83	LOC110029558_2	20.9692	14.603	LOC110029558_2	20.427	14.377
LOC110029558_1	1.10813	0.767212	LOC110029558_1	2.40789	1.67685	LOC110029558_1	3.05077	2.14721
LOC110018002_1	0.331016	0.229178	LOC110018002_1	0.208113	0.14493	LOC110018002_1	0.216715	0.152529
LOC110039395_1	0.924982	0.640409	LOC110039395_1	0.750433	0.522601	LOC110039395_1	0.701588	0.493795
LOC110025346_1	40.0581	27.7341	LOC110025346_1	33.1922	23.115	LOC110025346_1	35.2237	24.7913
LOC110025354_1	11.3156	7.83431	LOC110025354_1	8.28775	5.77158	LOC110025354_1	8.27157	5.82173
LOC110035934_1	29.1646	20.192	LOC110035934_1	32.1695	22.4028	LOC110035934_1	30.1472	21.2184
LOC110037196_1	17.9082	12.3987	LOC110037196_1	19.2207	13.3853	LOC110037196_1	20.8791	14.6952
LOC110039160_1	13.3816	9.26474	LOC110039160_1	11.3564	7.90858	LOC110039160_1	12.0027	8.44782
LOC110029920_1	63.4862	43.9545	LOC110029920_1	72.27	50.3288	LOC110029920_1	74.7065	52.5803
LOC110035745_1	25.4645	17.6303	LOC110035745_1	27.8628	19.4036	LOC110035745_1	29.2483	20.5857
LOC110032693_1	34.6381	23.9816	LOC110032693_1	21.7879	15.173	LOC110032693_1	17.953	12.6357
LOC110037490_1	1.86238	1.28942	LOC110037490_1	1.49766	1.04297	LOC110037490_1	1.04511	0.735574
LOC110017877_1	0.675107	0.467409	LOC110017877_1	0.643848	0.448375	LOC110017877_1	0.870586	0.61274
LOC110039560_1	0.0807682	0.0559197	LOC110039560_1	0.0964421	0.0671622	LOC110039560_1	0.029377	0.0206763
LOC110030145_1	13.6339	9.43939	LOC110030145_1	13.78	9.59638	LOC110030145_1	12.9332	9.10272
LOC110030026_1	0.44689	0.309403	LOC110030026_1	0.582124	0.40539	LOC110030026_1	0.764689	0.538207
LOC110030026_2	0.540884	0.37448	LOC110030026_2	0.417704	0.290889	LOC110030026_2	0.225346	0.158604
LOC110030026_3	0.0118202	0.00818371	LOC110030026_3	0	0	LOC110030026_3	0	0
LOC110037716_1	6.5015	4.5013	LOC110037716_1	5.99898	4.17768	LOC110037716_1	6.4175	4.51679
LOC110027456_1	55.6161	38.5057	LOC110027456_1	58.4397	40.6973	LOC110027456_1	53.8737	37.9177
LOC110030746_1	8.64728	5.98692	LOC110030746_1	9.9816	6.95118	LOC110030746_1	10.1199	7.12267
LOC110038247_1	35.1709	24.3505	LOC110038247_1	38.4943	26.8074	LOC110038247_1	38.7715	27.2883
LOC110032196_3	4.37122	3.02641	LOC110032196_3	3.66512	2.55239	LOC110032196_3	4.51287	3.17627
LOC110032196_1	3.0431	2.10688	LOC110032196_1	2.05456	1.43079	LOC110032196_1	2.26017	1.59077
LOC110032196_2	5.87865	4.07007	LOC110032196_2	5.3525	3.72748	LOC110032196_2	5.77587	4.0652
LOC110038284_1	0	0	LOC110038284_1	0	0	LOC110038284_1	0	0
LOC110031491_1	181.334	125.546	LOC110031491_1	145.965	101.65	LOC110031491_1	138.089	97.1907
LOC110039582_2	12.4025	8.58685	LOC110039582_2	12.124	8.44311	LOC110039582_2	11.6413	8.19341
LOC110039582_1	0	0	LOC110039582_1	0.0827693	0.0576404	LOC110039582_1	0.0683168	0.0480831
LOC110038512_1	1.29643	0.897579	LOC110038512_1	0.962447	0.670247	LOC110038512_1	0.92647	0.652073
LOC110028177_1	27.267	18.8782	LOC110028177_1	14.1043	9.8222	LOC110028177_1	16.8298	11.8452
LOC110039531_1	16.1386	11.1735	LOC110039531_1	16.1093	11.2185	LOC110039531_1	16.1213	11.3465
LOC110036502_1	0.976351	0.675974	LOC110036502_1	0.211711	0.147435	LOC110036502_1	0.379194	0.266886
LOC110026226_1	37.543	25.9928	LOC110026226_1	22.7	15.8083	LOC110026226_1	21.8674	15.3908
LOC110022319_1	0.89317	0.618385	LOC110022319_1	1.05495	0.734666	LOC110022319_1	1.16307	0.818597
LOC110022340_1	0	0	LOC110022340_1	0	0	LOC110022340_1	0	0
LOC110025024_1	0.0582769	0.0403479	LOC110025024_1	0.0867568	0.0604173	LOC110025024_1	0.040466	0.028481
LOC110025024_6	19.2091	13.2994	LOC110025024_6	18.7789	13.0776	LOC110025024_6	17.5887	12.3794
LOC110025024_5	0	0	LOC110025024_5	0	0	LOC110025024_5	0	0
LOC110025024_4	0.0238816	0.0165344	LOC110025024_4	0.278032	0.193621	LOC110025024_4	0.345277	0.243014
LOC110025024_3	0	0	LOC110025024_3	0	0	LOC110025024_3	0	0
LOC110025024_2	0.0234389	0.0162278	LOC110025024_2	0	0	LOC110025024_2	0	0
LOC110025024_7	0.280695	0.194338	LOC110025024_7	0.0813072	0.0566223	LOC110025024_7	0.16181	0.113886
LOC110025024_8	6.00823	4.15979	LOC110025024_8	7.47534	5.20582	LOC110025024_8	8.7309	6.14502
LOC110030735_1	8.73253	6.04595	LOC110030735_1	7.18013	5.00023	LOC110030735_1	7.57202	5.32937
LOC110021596_1	6.07752	4.20776	LOC110021596_1	6.43895	4.48408	LOC110021596_1	6.40405	4.50733
LOC110021585_1	1.2895	0.892779	LOC110021585_1	1.34977	0.939977	LOC110021585_1	1.51097	1.06346
LOC110021585_2	27.0711	18.7426	LOC110021585_2	29.9232	20.8385	LOC110021585_2	27.9821	19.6945
LOC110034957_1	1.10527	0.765228	LOC110034957_1	0.814645	0.567318	LOC110034957_1	0.684012	0.481424
LOC110021932_1	33.9694	23.5186	LOC110021932_1	33.7252	23.4862	LOC110021932_1	32.6598	22.9868
LOC110021932_2	23.2055	16.0663	LOC110021932_2	28.0566	19.5386	LOC110021932_2	27.6731	19.477
LOC110023129_1	246.933	170.963	LOC110023129_1	210.045	146.275	LOC110023129_1	202.53	142.546
LOC110020710_5	0.0470347	0.0325643	LOC110020710_5	0.0240695	0.016762	LOC110020710_5	0.128306	0.0903048
LOC110020710_1	0.345932	0.239506	LOC110020710_1	0.559034	0.389311	LOC110020710_1	0.754935	0.531342
LOC110020710_2	22.7966	15.7832	LOC110020710_2	24.0343	16.7374	LOC110020710_2	23.7615	16.7239
LOC110020710_3	0.128485	0.0889563	LOC110020710_3	0.244218	0.170073	LOC110020710_3	0.120169	0.0845782
LOC110020710_4	7.70545	5.33485	LOC110020710_4	9.56127	6.65846	LOC110020710_4	8.59154	6.04694
LOC110020710_6	0	0	LOC110020710_6	0.158576	0.110432	LOC110020710_6	0.147929	0.104116
LOC110034427_1	23.8619	16.5207	LOC110034427_1	10.336	7.19796	LOC110034427_1	10.9219	7.68713
LOC110038826_1	0	0	LOC110038826_1	0	0	LOC110038826_1	0	0
LOC110038858_1	1.04045	0.720356	LOC110038858_1	0.345368	0.240514	LOC110038858_1	0.521625	0.367132
LOC110025737_3	3.55077	2.45837	LOC110025737_3	2.80947	1.95651	LOC110025737_3	2.74788	1.93403
LOC110025737_1	1.55446	1.07622	LOC110025737_1	2.00376	1.39542	LOC110025737_1	2.223	1.5646
LOC110025737_2	0.790182	0.547081	LOC110025737_2	0.461704	0.32153	LOC110025737_2	0	0
LOC110025766_1	1347.97	933.265	LOC110025766_1	1324.31	922.251	LOC110025766_1	1396.5	982.891
LOC110025754_2	0.206174	0.142744	LOC110025754_2	0.229364	0.159729	LOC110025754_2	0.312999	0.220297
LOC110025754_1	0.390096	0.270082	LOC110025754_1	0.365173	0.254306	LOC110025754_1	0.33222	0.233825
LOC110033359_1	0.843587	0.584055	LOC110033359_1	0.616213	0.42913	LOC110033359_1	0.764599	0.538144
LOC110033359_2	1.27706	0.884171	LOC110033359_2	0.312555	0.217663	LOC110033359_2	0.121172	0.0852839
LOC110033359_3	5.58353	3.86575	LOC110033359_3	8.16992	5.68952	LOC110033359_3	9.00102	6.33514
LOC110033359_4	2.12809	1.47337	LOC110033359_4	2.14235	1.49193	LOC110033359_4	1.49984	1.05562
LOC110033359_5	2.03896	1.41167	LOC110033359_5	1.23313	0.85875	LOC110033359_5	0.531861	0.374337
LOC110033359_6	0.327501	0.226744	LOC110033359_6	0	0	LOC110033359_6	0	0
LOC110033359_7	4.12635	2.85687	LOC110033359_7	0.57459	0.400144	LOC110033359_7	1.40895	0.991653
LOC110037765_1	0	0	LOC110037765_1	0	0	LOC110037765_1	0	0
LOC110037765_2	1.87025	1.29487	LOC110037765_2	1.11261	0.77482	LOC110037765_2	1.07139	0.754072
LOC110027428_1	31.3536	21.7076	LOC110027428_1	31.3856	21.8569	LOC110027428_1	31.0867	21.8796
LOC110039598_1	11.4274	7.91172	LOC110039598_1	7.11621	4.95572	LOC110039598_1	8.39008	5.90515
LOC110026341_2	73.1801	50.6661	LOC110026341_2	86.0285	59.9101	LOC110026341_2	80.5038	56.6606
LOC110026341_1	3.53982	2.45078	LOC110026341_1	2.64012	1.83857	LOC110026341_1	2.25998	1.59063
LOC110039397_1	0.816675	0.565423	LOC110039397_1	2.63802	1.83712	LOC110039397_1	3.52102	2.47818
LOC110039397_2	44.1083	30.5383	LOC110039397_2	41.1317	28.6441	LOC110039397_2	37.0292	26.0621
LOC110018044_5	0.0284238	0.0196792	LOC110018044_5	0.0207794	0.0144708	LOC110018044_5	0.00886141	0.00623688
LOC110018044_3	0.337638	0.233763	LOC110018044_3	0.336277	0.234183	LOC110018044_3	0.245611	0.172867
LOC110018044_1	1.13849	0.78823	LOC110018044_1	1.24897	0.869782	LOC110018044_1	0.958879	0.674883
LOC110018044_2	0.00357387	0.00247436	LOC110018044_2	0	0	LOC110018044_2	0	0
LOC110018044_4	18.7088	12.953	LOC110018044_4	20.5975	14.3441	LOC110018044_4	18.6982	13.1603
LOC110024739_1	27.9436	19.3467	LOC110024739_1	15.2406	10.6135	LOC110024739_1	14.4306	10.1566
LOC110024739_2	61.8393	42.8143	LOC110024739_2	29.671	20.6629	LOC110024739_2	31.4177	22.1126
LOC110039517_1	0.181373	0.125573	LOC110039517_1	0.0495018	0.034473	LOC110039517_1	0.065969	0.0464306
LOC110039286_1	1.04133	0.720959	LOC110039286_1	1.08667	0.756758	LOC110039286_1	1.35905	0.956531
LOC110031692_1	18.2385	12.6274	LOC110031692_1	19.4837	13.5684	LOC110031692_1	19.3873	13.6453
LOC110039557_1	140.822	97.4975	LOC110039557_1	144.747	100.802	LOC110039557_1	135.788	95.5712
LOC110039294_1	45.0126	31.1643	LOC110039294_1	45.6603	31.7978	LOC110039294_1	44.8476	31.5649
LOC110029476_1	81.7984	56.633	LOC110029476_1	85.8385	59.7778	LOC110029476_1	84.8434	59.7149
LOC110039463_1	0.522275	0.361596	LOC110039463_1	0.960189	0.668674	LOC110039463_1	1.05534	0.742776
LOC110039119_1	22.6931	15.7115	LOC110039119_1	22.6204	15.7528	LOC110039119_1	24.8479	17.4885
LOC110039324_1	6.2387	4.31935	LOC110039324_1	5.57075	3.87946	LOC110039324_1	5.41815	3.81343
LOC110039344_1	18.8202	13.0301	LOC110039344_1	16.2007	11.2822	LOC110039344_1	16.8342	11.8484
LOC110025111_1	45.8148	31.7198	LOC110025111_1	44.2145	30.7909	LOC110025111_1	45.5914	32.0884
LOC110034410_1	30.3018	20.9794	LOC110034410_1	28.7734	20.0378	LOC110034410_1	30.6845	21.5965
LOC110034410_2	0	0	LOC110034410_2	0.192387	0.133978	LOC110034410_2	0.258285	0.181787
LOC110034022_1	0.990824	0.685995	LOC110034022_1	1.28029	0.891591	LOC110034022_1	1.08115	0.760938
LOC110029738_1	26.6983	18.4845	LOC110029738_1	30.4211	21.1852	LOC110029738_1	26.2091	18.4466
LOC110029738_2	13.1435	9.09986	LOC110029738_2	16.3284	11.3711	LOC110029738_2	20.0845	14.136
LOC110022174_4	0.527096	0.364934	LOC110022174_4	0.648314	0.451485	LOC110022174_4	0.494424	0.347988
LOC110022174_3	0.231478	0.160263	LOC110022174_3	0.253067	0.176235	LOC110022174_3	0.183694	0.129289
LOC110022174_2	28.5003	19.7321	LOC110022174_2	29.7668	20.7296	LOC110022174_2	31.6023	22.2425
LOC110022174_1	0.338584	0.234418	LOC110022174_1	0.0936579	0.0652233	LOC110022174_1	0	0
LOC110039365_1	7.9993	5.5383	LOC110039365_1	9.65646	6.72475	LOC110039365_1	10.5013	7.39107
LOC110022198_1	0.0189379	0.0131116	LOC110022198_1	0.0339194	0.0236214	LOC110022198_1	0.0516606	0.03636
LOC110022198_2	7.63146	5.28362	LOC110022198_2	7.6749	5.34479	LOC110022198_2	7.88183	5.54743
LOC110027757_1	267.835	185.435	LOC110027757_1	257.618	179.405	LOC110027757_1	260.019	183.008
LOC110039475_1	72.7301	50.3545	LOC110039475_1	67.9274	47.3046	LOC110039475_1	65.91	46.3891
LOC110039367_1	17.3642	12.0221	LOC110039367_1	15.6149	10.8742	LOC110039367_1	14.9739	10.539
LOC110017891_1	1.28024	0.88637	LOC110017891_1	1.47265	1.02555	LOC110017891_1	1.55318	1.09317
LOC110033397_1	26.0688	18.0487	LOC110033397_1	21.5688	15.0205	LOC110033397_1	23.9838	16.8804
LOC110039602_1	99.6029	68.9598	LOC110039602_1	129.328	90.0641	LOC110039602_1	133.704	94.1044
LOC110029984_1	23.3316	16.1536	LOC110029984_1	22.5045	15.6721	LOC110029984_1	18.5027	13.0227
LOC110039379_1	89.4771	61.9492	LOC110039379_1	59.1286	41.1771	LOC110039379_1	65.7802	46.2977
LOC110039382_1	1.56546	1.08384	LOC110039382_1	1.47505	1.02723	LOC110039382_1	1.65393	1.16408
LOC110039392_1	12.0967	8.37515	LOC110039392_1	6.09434	4.24409	LOC110039392_1	7.16806	5.04506
LOC110023159_1	5.25587	3.63889	LOC110023159_1	5.39426	3.75656	LOC110023159_1	4.26562	3.00225
LOC110023159_2	5.64741	3.90997	LOC110023159_2	5.53879	3.85721	LOC110023159_2	5.87151	4.13251
LOC110028069_1	5.92109	4.09945	LOC110028069_1	4.8012	3.34355	LOC110028069_1	4.55944	3.20905
LOC110028069_2	20.6873	14.3228	LOC110028069_2	19.7649	13.7643	LOC110028069_2	16.7936	11.8197
LOC110031466_1	0.618236	0.428034	LOC110031466_1	0.701959	0.488844	LOC110031466_1	0.685134	0.482214
LOC110023998_1	0.520101	0.360091	LOC110023998_1	0.558929	0.389237	LOC110023998_1	0.697231	0.490728
LOC110023998_2	2.09063	1.44745	LOC110023998_2	2.52012	1.75501	LOC110023998_2	2.72901	1.92074
LOC110024007_1	0.0459429	0.0318085	LOC110024007_1	0.0661584	0.0460726	LOC110024007_1	0.0625666	0.044036
TRNAH-GUG_1_1	0	0	TRNAH-GUG_1_1	0	0	TRNAH-GUG_1_1	0	0
LOC110021912_1	0	0	LOC110021912_1	0	0	LOC110021912_1	0	0
LOC110032855_1	17.7053	12.2582	LOC110032855_1	21.007	14.6293	LOC110032855_1	21.7879	15.3349
LOC110036775_1	27.7761	19.2307	LOC110036775_1	28.4799	19.8334	LOC110036775_1	25.6877	18.0796
LOC110039458_1	20.1114	13.9241	LOC110039458_1	21.2754	14.8162	LOC110039458_1	20.5388	14.4557
LOC110038776_1	3.49619	2.42058	LOC110038776_1	2.7701	1.9291	LOC110038776_1	3.5891	2.52609
LOC110028743_1	88.2223	61.0805	LOC110028743_1	92.8895	64.6881	LOC110028743_1	90.2536	63.5227
LOC110017963_1	0.535717	0.370902	LOC110017963_1	0.68537	0.477291	LOC110017963_1	0.935284	0.658276
LOC110038877_1	6.11703	4.23511	LOC110038877_1	7.34769	5.11692	LOC110038877_1	6.89249	4.85111
LOC110039485_1	26.2219	18.1547	LOC110039485_1	27.2986	19.0107	LOC110039485_1	25.6421	18.0475
LOC110026241_1	27.5249	19.0568	LOC110026241_1	33.5017	23.3305	LOC110026241_1	32.0661	22.5689
LOC110039503_1	267.404	185.136	LOC110039503_1	302.712	210.808	LOC110039503_1	290.475	204.444
LOC110034529_1	0.681192	0.471622	LOC110034529_1	0.215796	0.15028	LOC110034529_1	0.205289	0.144488
LOC110034529_3	7.1829	4.97306	LOC110034529_3	7.99294	5.56628	LOC110034529_3	8.11537	5.7118
LOC110034529_2	0	0	LOC110034529_2	0.220345	0.153448	LOC110034529_2	0.190869	0.134338
LOC110039510_1	8.56102	5.9272	LOC110039510_1	11.7674	8.19481	LOC110039510_1	12.4615	8.7707
LOC110037672_1	174.793	121.018	LOC110037672_1	168.62	117.427	LOC110037672_1	161.907	113.954
LOC110037679_3	0	0	LOC110037679_3	0.0123849	0.00862485	LOC110037679_3	0.0528156	0.0371729
LOC110037679_2	0.148857	0.103061	LOC110037679_2	0.19044	0.132622	LOC110037679_2	0.135356	0.0952666
LOC110037679_1	0	0	LOC110037679_1	0	0	LOC110037679_1	0	0
LOC110037700_1	7.72623	5.34924	LOC110037700_1	7.2051	5.01763	LOC110037700_1	7.0719	4.97738
LOC110037939_1	0.0892861	0.0618171	LOC110037939_1	0.036553	0.0254555	LOC110037939_1	0.0194851	0.0137141
LOC110037764_2	3.36479	2.3296	LOC110037764_2	3.0161	2.10041	LOC110037764_2	3.49387	2.45907
LOC110037764_1	16.8446	11.6623	LOC110037764_1	19.9763	13.9114	LOC110037764_1	20.1011	14.1477
LOC110039544_1	17.4971	12.1141	LOC110039544_1	17.3571	12.0875	LOC110039544_1	16.758	11.7947
LOC110018101_1	42.3094	29.2928	LOC110018101_1	44.7852	31.1884	LOC110018101_1	46.535	32.7525
LOC110038843_1	25.1993	17.4467	LOC110038843_1	24.0544	16.7514	LOC110038843_1	25.115	17.6765
LOC110038151_1	63.7158	44.1135	LOC110038151_1	48.5299	33.7961	LOC110038151_1	67.7498	47.684
LOC110017859_1	16.5668	11.47	LOC110017859_1	16.9802	11.825	LOC110017859_1	16.3075	11.4776
LOC110018031_1	12.0179	8.32059	LOC110018031_1	9.15918	6.37844	LOC110018031_1	9.83817	6.92435
LOC110018031_5	0.894742	0.619473	LOC110018031_5	0.697462	0.485711	LOC110018031_5	0.749258	0.527347
LOC110018031_4	0	0	LOC110018031_4	0.211764	0.147472	LOC110018031_4	0	0
LOC110018031_3	0.250304	0.173297	LOC110018031_3	0.0574198	0.0399871	LOC110018031_3	0.0753437	0.0530288
LOC110018031_2	0.295316	0.204462	LOC110018031_2	0.0561322	0.0390904	LOC110018031_2	0.0276203	0.0194399
LOC110039300_1	72.4587	50.1667	LOC110039300_1	80.6591	56.1709	LOC110039300_1	71.427	50.2721
LOC110018034_1	39.5727	27.3981	LOC110018034_1	41.9979	29.2473	LOC110018034_1	41.7007	29.35
LOC110030486_2	0.236464	0.163715	LOC110030486_2	0.231932	0.161517	LOC110030486_2	0.107508	0.0756669
LOC110030486_3	11.0158	7.62676	LOC110030486_3	10.2599	7.14501	LOC110030486_3	10.1017	7.10982
LOC110030486_1	0.173033	0.119799	LOC110030486_1	0.0196773	0.0137032	LOC110030486_1	0	0
LOC110030486_4	10.3729	7.18166	LOC110030486_4	11.0107	7.66786	LOC110030486_4	11.4825	8.08169
LOC110018074_1	413.775	286.476	LOC110018074_1	495.982	345.401	LOC110018074_1	525.381	369.777
LOC110029884_1	0.725146	0.502053	LOC110029884_1	0.899884	0.626678	LOC110029884_1	0.924773	0.650878
LOC110021975_1	18.6542	12.9152	LOC110021975_1	24.9414	17.3692	LOC110021975_1	23.3888	16.4616
LOC110039402_1	1.73096	1.19843	LOC110039402_1	1.50143	1.0456	LOC110039402_1	1.41656	0.997012
LOC110039403_1	0.3824	0.264754	LOC110039403_1	0.44436	0.309452	LOC110039403_1	0.544806	0.383448
LOC110031923_1	55.4537	38.3932	LOC110031923_1	61.7274	42.9869	LOC110031923_1	68.7311	48.3747
LOC110039576_1	0	0	LOC110039576_1	0	0	LOC110039576_1	0	0
LOC110024879_1	10.0629	6.96706	LOC110024879_1	9.64868	6.71933	LOC110024879_1	9.03829	6.36137
LOC110024889_1	1.6938	1.1727	LOC110024889_1	2.20275	1.53399	LOC110024889_1	2.8147	1.98106
LOC110035713_2	19.3747	13.414	LOC110035713_2	28.6363	19.9423	LOC110035713_2	26.5504	18.6868
LOC110035713_1	0.772288	0.534692	LOC110035713_1	1.58084	1.1009	LOC110035713_1	0.966009	0.679901
LOC110036205_1	42.7161	29.5744	LOC110036205_1	49.4152	34.4127	LOC110036205_1	51.2278	36.0554
LOC110039585_1	11.4426	7.92223	LOC110039585_1	12.5147	8.71525	LOC110039585_1	12.066	8.49235
LOC110024630_1	0.372304	0.257764	LOC110024630_1	0.673399	0.468954	LOC110024630_1	0.728435	0.512691
LOC110028890_1	3.49442	2.41935	LOC110028890_1	3.74503	2.60803	LOC110028890_1	3.64107	2.56268
LOC110038209_1	0.0858894	0.0594653	LOC110038209_1	0.0329648	0.0229566	LOC110038209_1	0	0
LOC110038209_2	0.0871925	0.0603676	LOC110038209_2	0.0334649	0.0233049	LOC110038209_2	0.0951409	0.0669626
LOC110034572_4	0	0	LOC110034572_4	0	0	LOC110034572_4	0	0
LOC110034572_6	0	0	LOC110034572_6	0	0	LOC110034572_6	0	0
LOC110034572_5	0.0298295	0.0206524	LOC110034572_5	0	0	LOC110034572_5	0	0
LOC110034572_1	0.0838338	0.0580422	LOC110034572_1	0.0618574	0.0430774	LOC110034572_1	0.091476	0.0643831
LOC110034572_2	0	0	LOC110034572_2	0	0	LOC110034572_2	0	0
LOC110034572_3	0	0	LOC110034572_3	0	0	LOC110034572_3	0	0
LOC110034572_7	0.0215338	0.0149089	LOC110034572_7	0	0	LOC110034572_7	0	0
LOC110034572_8	0.213621	0.1479	LOC110034572_8	0	0	LOC110034572_8	0	0
LOC110034572_9	14.9396	10.3434	LOC110034572_9	16.3339	11.3749	LOC110034572_9	15.7519	11.0866
LOC110034226_1	43.7923	30.3195	LOC110034226_1	54.7231	38.1091	LOC110034226_1	48.0855	33.8438
LOC110034226_2	1.42064	0.983579	LOC110034226_2	1.19934	0.835222	LOC110034226_2	0.972126	0.684207
LOC110039596_1	1.788	1.23792	LOC110039596_1	2.43998	1.6992	LOC110039596_1	1.53143	1.07786
LOC110037264_1	1.54721	1.07121	LOC110037264_1	1.97942	1.37847	LOC110037264_1	1.66815	1.17409
LOC110036494_1	16.9946	11.7662	LOC110036494_1	27.9091	19.4359	LOC110036494_1	31.2089	21.9656
LOC110039415_6	0.226502	0.156818	LOC110039415_6	0.663849	0.462303	LOC110039415_6	0.269618	0.189764
LOC110039415_1	14.191	9.82513	LOC110039415_1	14.3179	9.97099	LOC110039415_1	15.4187	10.8521
LOC110039415_3	0.63373	0.438762	LOC110039415_3	1.15534	0.804575	LOC110039415_3	1.30737	0.920158
LOC110039415_2	2.26461	1.5679	LOC110039415_2	1.85024	1.28851	LOC110039415_2	0.742374	0.522502
LOC110039415_5	0.408967	0.283147	LOC110039415_5	0.348808	0.242909	LOC110039415_5	0.552498	0.388861
LOC110039415_4	1.23159	0.852687	LOC110039415_4	1.84839	1.28722	LOC110039415_4	2.19083	1.54196
LOC110039414_1	355.214	245.932	LOC110039414_1	424.45	295.587	LOC110039414_1	447.805	315.176
LOC110039417_1	55.4588	38.3968	LOC110039417_1	55.9911	38.9922	LOC110039417_1	55.3666	38.9684
LOC110019031_1	16.3797	11.3404	LOC110019031_1	15.9068	11.0774	LOC110019031_1	15.2445	10.7294
LOC110036177_1	39.6301	27.4378	LOC110036177_1	39.0708	27.2088	LOC110036177_1	39.0817	27.5067
LOC110017899_1	43.8192	30.3381	LOC110017899_1	43.2858	30.1442	LOC110017899_1	45.1963	31.8103
LOC110033493_1	13.1554	9.10811	LOC110033493_1	13.6767	9.52445	LOC110033493_1	14.5108	10.2131
LOC110038049_1	142.166	98.4285	LOC110038049_1	168.882	117.609	LOC110038049_1	161.547	113.701
LOC110039389_1	63.0071	43.6228	LOC110039389_1	66.5124	46.3192	LOC110039389_1	67.3573	47.4077
LOC110030895_1	5.03601	3.48667	LOC110030895_1	6.07757	4.23241	LOC110030895_1	6.29365	4.42963
LOC110030895_2	4.51195	3.12384	LOC110030895_2	4.12629	2.87354	LOC110030895_2	4.04687	2.84829
LOC110026955_1	44.4611	30.7826	LOC110026955_1	43.03	29.966	LOC110026955_1	46.3744	32.6394
LOC110035105_1	31.6307	21.8995	LOC110035105_1	31.0895	21.6507	LOC110035105_1	33.2861	23.4276
LOC110035348_1	0.057783	0.0400059	LOC110035348_1	0.155242	0.10811	LOC110035348_1	0.0315252	0.0221882
LOC110030931_1	17.685	12.2442	LOC110030931_1	22.3993	15.5989	LOC110030931_1	21.9035	15.4162
LOC110030931_2	9.17183	6.3501	LOC110030931_2	7.916	5.51269	LOC110030931_2	6.82642	4.80461
LOC110022642_2	13.4717	9.32707	LOC110022642_2	12.8323	8.93642	LOC110022642_2	12.6418	8.89759
LOC110022642_1	0.177469	0.122871	LOC110022642_1	0.0908182	0.0632457	LOC110022642_1	0.0677766	0.0477028
LOC110027382_1	2.87339	1.98939	LOC110027382_1	2.91934	2.03302	LOC110027382_1	3.29592	2.31975
LOC110027382_2	9.01905	6.24432	LOC110027382_2	9.36803	6.52389	LOC110027382_2	8.334	5.86568
LOC110018057_1	220.873	152.921	LOC110018057_1	222.534	154.972	LOC110018057_1	223.38	157.22
LOC110017947_1	62.5393	43.2989	LOC110017947_1	64.1613	44.6819	LOC110017947_1	59.9713	42.2093
LOC110017946_1	30.6753	21.2379	LOC110017946_1	31.3118	21.8055	LOC110017946_1	29.5028	20.7648
LOC110020965_2	5.62685	3.89574	LOC110020965_2	7.2056	5.01797	LOC110020965_2	7.13861	5.02433
LOC110020965_1	64.2666	44.4948	LOC110020965_1	64.2584	44.7495	LOC110020965_1	64.8292	45.6284
LOC110038199_1	7.66107	5.30413	LOC110038199_1	6.82363	4.75197	LOC110038199_1	6.23188	4.38615
LOC110036796_1	133.772	92.6166	LOC110036796_1	106.305	74.0308	LOC110036796_1	114.095	80.3031
LOC110031998_2	2.02611	1.40277	LOC110031998_2	1.33726	0.931266	LOC110031998_2	1.59858	1.12512
LOC110031998_1	0	0	LOC110031998_1	0	0	LOC110031998_1	0	0
LOC110031998_3	0.212288	0.146977	LOC110031998_3	0.718206	0.500158	LOC110031998_3	0.945863	0.665722
LOC110024555_1	0.257833	0.17851	LOC110024555_1	0.318217	0.221606	LOC110024555_1	0.308919	0.217425
LOC110024544_1	9.80845	6.79086	LOC110024544_1	12.3036	8.56824	LOC110024544_1	11.0781	7.79705
LOC110027239_1	0.230765	0.159769	LOC110027239_1	0.323799	0.225493	LOC110027239_1	0.251801	0.177224
LOC110030319_1	15.314	10.6026	LOC110030319_1	13.6424	9.50057	LOC110030319_1	13.7772	9.69677
LOC110017855_1	6.0117	4.16219	LOC110017855_1	7.56072	5.26527	LOC110017855_1	7.23794	5.09424
LOC110017855_2	68.3012	47.2882	LOC110017855_2	82.0032	57.1069	LOC110017855_2	80.6596	56.7702
LOC110024872_1	59.9115	41.4796	LOC110024872_1	66.9867	46.6494	LOC110024872_1	64.1094	45.1218
LOC110017863_1	27.0473	18.7261	LOC110017863_1	19.1438	13.3317	LOC110017863_1	21.8683	15.3914
LOC110017810_1	12.718	8.80526	LOC110017810_1	13.5145	9.41148	LOC110017810_1	13.0735	9.20146
LOC110027078_1	13.1375	9.09574	LOC110027078_1	12.8062	8.9182	LOC110027078_1	12.4693	8.77618
LOC110032808_1	133.105	92.1547	LOC110032808_1	119.242	83.0401	LOC110032808_1	127.371	89.6466
LOC110032808_2	1.59428	1.1038	LOC110032808_2	1.17199	0.816171	LOC110032808_2	1.712	1.20495
LOC110032808_3	2.74108	1.89778	LOC110032808_3	2.42062	1.68572	LOC110032808_3	3.13653	2.20757
LOC110033892_2	53.3654	36.9474	LOC110033892_2	59.5565	41.475	LOC110033892_2	53.8169	37.8777
LOC110033892_1	3.73769	2.58778	LOC110033892_1	3.86396	2.69086	LOC110033892_1	4.03736	2.84159
LOC110033892_3	0.204578	0.141639	LOC110033892_3	0.244278	0.170115	LOC110033892_3	0.204625	0.14402
LOC110017874_1	4.31489	2.9874	LOC110017874_1	3.57034	2.48638	LOC110017874_1	3.51282	2.47241
LOC110027400_1	156.811	108.568	LOC110027400_1	153.932	107.198	LOC110027400_1	171.329	120.586
LOC110034129_1	5.61551	3.88789	LOC110034129_1	5.99368	4.17399	LOC110034129_1	5.3221	3.74582
LOC110038332_3	0.430541	0.298084	LOC110038332_3	0.94596	0.658766	LOC110038332_3	1.17447	0.826622
LOC110038332_1	1.96591	1.3611	LOC110038332_1	2.06091	1.43521	LOC110038332_1	1.75983	1.23862
LOC110038332_2	1.81662	1.25773	LOC110038332_2	1.34388	0.935876	LOC110038332_2	1.52005	1.06985
LOC110038332_4	0	0	LOC110038332_4	0.026412	0.0183933	LOC110038332_4	0.0281586	0.0198187
LOC110034174_2	7.8897	5.46242	LOC110034174_2	6.78495	4.72503	LOC110034174_2	7.04847	4.96089
LOC110034174_1	8.53887	5.91187	LOC110034174_1	9.20956	6.41353	LOC110034174_1	8.20775	5.77682
LOC110027477_1	0.413167	0.286055	LOC110027477_1	0.105717	0.0736213	LOC110027477_1	0.150277	0.105769
LOC110038964_1	0.217712	0.150732	LOC110038964_1	0.125695	0.0875342	LOC110038964_1	0.12487	0.0878869
LOC110024458_1	1048.85	726.166	LOC110024458_1	1105.04	769.548	LOC110024458_1	1167.23	821.524
LOC110027558_1	0.0245398	0.0169901	LOC110027558_1	0.025116	0.0174908	LOC110027558_1	0	0
LOC110039487_1	15.0885	10.4465	LOC110039487_1	15.8406	11.0314	LOC110039487_1	15.5394	10.937
LOC110038530_1	11.2375	7.78029	LOC110038530_1	3.23215	2.25086	LOC110038530_1	3.37129	2.3728
LOC110027648_1	4.24829	2.9413	LOC110027648_1	5.18867	3.61338	LOC110027648_1	5.65539	3.9804
LOC110037257_1	0.199502	0.138125	LOC110037257_1	0.227747	0.158602	LOC110037257_1	0.232759	0.163822
LOC110030851_1	52.09	36.0644	LOC110030851_1	45.7877	31.8865	LOC110030851_1	43.5709	30.6663
LOC110017911_1	61.23	42.3925	LOC110017911_1	66.7114	46.4577	LOC110017911_1	66.9844	47.1453
LOC110027736_1	72.8142	50.4128	LOC110027736_1	69.2848	48.2498	LOC110027736_1	65.9499	46.4172
LOC110027623_1	0.0613734	0.0424917	LOC110027623_1	0.0235554	0.016404	LOC110027623_1	0	0
LOC110038494_1	23.2864	16.1223	LOC110038494_1	27.9808	19.4858	LOC110038494_1	29.3408	20.6508
LOC110022450_1	0.0153166	0.0106044	LOC110022450_1	0.0203791	0.014192	LOC110022450_1	0.0267405	0.0188206
LOC110027811_1	2.51169	1.73896	LOC110027811_1	2.76972	1.92883	LOC110027811_1	2.7164	1.91187
LOC110027582_1	72.3585	50.0973	LOC110027582_1	70.1482	48.8511	LOC110027582_1	73.3933	51.656
LOC110039471_1	16.6376	11.519	LOC110039471_1	16.5674	11.5375	LOC110039471_1	16.0704	11.3108
LOC110027890_1	16.7895	11.6242	LOC110027890_1	17.6424	12.2861	LOC110027890_1	16.7119	11.7622
LOC110022128_1	62.5264	43.29	LOC110022128_1	66.1077	46.0373	LOC110022128_1	70.0341	49.2917
LOC110022121_1	0.510145	0.353198	LOC110022121_1	0.383261	0.266902	LOC110022121_1	0.450057	0.316761
LOC110022128_2	0	0	LOC110022128_2	0.0119107	0.00829459	LOC110022128_2	0	0
LOC110022128_3	0.845463	0.585354	LOC110022128_3	1.54758	1.07773	LOC110022128_3	1.06446	0.749195
LOC110017822_1	1.97992	1.3708	LOC110017822_1	2.08859	1.45449	LOC110017822_1	2.43339	1.71268
LOC110028654_1	7.31948	5.06763	LOC110028654_1	7.91292	5.51055	LOC110028654_1	7.61477	5.35946
LOC110035972_1	355.299	245.99	LOC110035972_1	413.988	288.3	LOC110035972_1	383.202	269.707
LOC110027965_1	46.3656	32.1012	LOC110027965_1	52.1733	36.3334	LOC110027965_1	48.9661	34.4636
LOC110026639_1	15.4438	10.6925	LOC110026639_1	13.114	9.13255	LOC110026639_1	13.5408	9.53032
LOC110017894_1	49.4956	34.2682	LOC110017894_1	51.7275	36.023	LOC110017894_1	54.1219	38.0924
LOC110026459_7	0.512299	0.354689	LOC110026459_7	0.742798	0.517284	LOC110026459_7	0.686045	0.482856
LOC110026459_6	0.194965	0.134984	LOC110026459_6	0.129116	0.0899163	LOC110026459_6	0.112626	0.079269
LOC110026459_4	2.03394	1.4082	LOC110026459_4	2.94175	2.04863	LOC110026459_4	3.86564	2.72073
LOC110026459_2	0.530896	0.367565	LOC110026459_2	0.480293	0.334476	LOC110026459_2	0.455158	0.320352
LOC110026459_3	1.58514	1.09747	LOC110026459_3	1.36825	0.952851	LOC110026459_3	1.19824	0.843354
LOC110026459_5	17.3699	12.026	LOC110026459_5	20.816	14.4962	LOC110026459_5	19.7926	13.9305
LOC110026459_1	0	0	LOC110026459_1	0	0	LOC110026459_1	0	0
LOC110028048_1	15.9743	11.0598	LOC110028048_1	15.7918	10.9974	LOC110028048_1	15.7548	11.0886
LOC110039501_1	0.0497753	0.0344618	LOC110039501_1	0.025472	0.0177387	LOC110039501_1	0.0543127	0.0382267
LOC110024144_1	1.22193	0.846002	LOC110024144_1	1.26452	0.880609	LOC110024144_1	1.12592	0.792448
LOC110024144_2	113.389	78.5044	LOC110024144_2	125.328	87.2784	LOC110024144_2	131.593	92.6188
LOC110024134_1	13.2253	9.15648	LOC110024134_1	12.3632	8.60971	LOC110024134_1	11.6477	8.19796
LOC110039553_1	1.65212	1.14384	LOC110039553_1	2.83527	1.97448	LOC110039553_1	2.69499	1.8968
LOC110039553_2	50.898	35.2391	LOC110039553_2	51.3809	35.7816	LOC110039553_2	53.8797	37.9219
LOC110020848_1	46.021	31.8625	LOC110020848_1	46.561	32.425	LOC110020848_1	44.0359	30.9936
LOC110020848_3	13.551	9.382	LOC110020848_3	14.1744	9.87105	LOC110020848_3	13.4386	9.45843
LOC110020848_2	2.82656	1.95696	LOC110020848_2	3.13519	2.18334	LOC110020848_2	3.33491	2.34719
LOC110020848_4	0	0	LOC110020848_4	0	0	LOC110020848_4	0	0
LOC110028133_1	23.5136	16.2796	LOC110028133_1	24.3883	16.984	LOC110028133_1	22.3777	15.75
LOC110025480_1	144.192	99.8309	LOC110025480_1	174.572	121.572	LOC110025480_1	160.676	113.088
LOC110025487_1	6.7541	4.67619	LOC110025487_1	7.15439	4.98231	LOC110025487_1	6.28752	4.42531
LOC110025520_1	302.762	209.617	LOC110025520_1	304.598	212.121	LOC110025520_1	321.95	226.596
LOC110025497_5	4.51533	3.12618	LOC110025497_5	4.35315	3.03153	LOC110025497_5	5.30086	3.73088
LOC110025497_4	2.44935	1.6958	LOC110025497_4	1.20983	0.842527	LOC110025497_4	1.4409	1.01414
LOC110025497_1	1.35174	0.935872	LOC110025497_1	1.46888	1.02292	LOC110025497_1	1.47496	1.03811
LOC110025497_3	0.922295	0.638549	LOC110025497_3	1.28199	0.892774	LOC110025497_3	1.63195	1.14861
LOC110025497_2	2.17981	1.50919	LOC110025497_2	2.81469	1.96014	LOC110025497_2	2.57212	1.81033
LOC110028223_1	7.73749	5.35703	LOC110028223_1	9.47497	6.59836	LOC110028223_1	8.77158	6.17366
LOC110028304_1	2.66664	1.84624	LOC110028304_1	4.41365	3.07366	LOC110028304_1	4.26549	3.00215
LOC110028385_1	49.3521	34.1688	LOC110028385_1	51.839	36.1006	LOC110028385_1	53.851	37.9017
LOC110026878_1	7.00162	4.84755	LOC110026878_1	6.34217	4.41668	LOC110026878_1	6.43413	4.5285
LOC110026878_2	0	0	LOC110026878_2	0	0	LOC110026878_2	0	0
LOC110026889_1	0	0	LOC110026889_1	0	0	LOC110026889_1	0	0
LOC110028473_1	4.55517	3.15376	LOC110028473_1	8.32047	5.79436	LOC110028473_1	7.34404	5.16892
LOC110017974_3	19.4494	13.4657	LOC110017974_3	24.4203	17.0063	LOC110017974_3	22.6431	15.9368
LOC110017974_1	0	0	LOC110017974_1	0.070257	0.0489269	LOC110017974_1	0	0
LOC110017974_2	0.721628	0.499617	LOC110017974_2	0.184643	0.128585	LOC110017974_2	0.393705	0.2771
LOC110017974_4	3.35868	2.32538	LOC110017974_4	2.97256	2.07009	LOC110017974_4	2.37242	1.66977
LOC110039418_1	42.9762	29.7545	LOC110039418_1	47.0188	32.7438	LOC110039418_1	45.9164	32.3171
LOC110031824_1	64.7411	44.8233	LOC110031824_1	69.0367	48.077	LOC110031824_1	67.5075	47.5135
LOC110039421_1	5.41464	3.74881	LOC110039421_1	6.52369	4.54309	LOC110039421_1	5.48519	3.86061
LOC110039421_2	6.09836	4.22219	LOC110039421_2	6.17319	4.299	LOC110039421_2	7.39041	5.20156
LOC110039421_3	4.09554	2.83554	LOC110039421_3	5.46334	3.80466	LOC110039421_3	3.96676	2.79191
LOC110039421_4	0.213377	0.147731	LOC110039421_4	0.28179	0.196238	LOC110039421_4	0.322955	0.227304
LOC110021504_3	2.81967	1.95219	LOC110021504_3	3.62462	2.52418	LOC110021504_3	3.49123	2.45722
LOC110021504_2	2.78115	1.92552	LOC110021504_2	2.69579	1.87734	LOC110021504_2	3.27561	2.30546
LOC110021504_1	7.64246	5.29124	LOC110021504_1	7.8573	5.47182	LOC110021504_1	7.49957	5.27838
LOC110021484_1	3.88951	2.6929	LOC110021484_1	3.64472	2.53818	LOC110021484_1	4.38742	3.08797
LOC110021484_3	0.0562608	0.038952	LOC110021484_3	0.924188	0.643603	LOC110021484_3	0.546366	0.384546
LOC110021484_2	12.2872	8.50704	LOC110021484_2	13.3144	9.27217	LOC110021484_2	13.1553	9.25904
LOC110017983_1	46.1018	31.9185	LOC110017983_1	45.7144	31.8355	LOC110017983_1	45.3629	31.9275
LOC110032791_1	21.5064	14.8899	LOC110032791_1	21.7348	15.1361	LOC110032791_1	22.8975	16.1158
LOC110039492_1	0.206584	0.143028	LOC110039492_1	0.229054	0.159513	LOC110039492_1	0.300554	0.211538
LOC110025300_1	82.8866	57.3863	LOC110025300_1	89.5524	62.3642	LOC110025300_1	92.8618	65.3585
LOC110017938_1	0.0679045	0.0470136	LOC110017938_1	0.0347495	0.0241995	LOC110017938_1	0.0148189	0.0104299
LOC110025706_1	92.787	64.2409	LOC110025706_1	73.0466	50.8696	LOC110025706_1	72.3561	50.926
LOC110025575_1	7.54769	5.22562	LOC110025575_1	8.47205	5.89993	LOC110025575_1	8.1978	5.76981
LOC110025575_2	0.054747	0.037904	LOC110025575_2	0.0723753	0.0504021	LOC110025575_2	0.0896066	0.0630674
LOC110017909_1	60.788	42.0864	LOC110017909_1	65.8097	45.8298	LOC110017909_1	71.2259	50.1305
LOC110025798_1	61.1207	42.3168	LOC110025798_1	39.7289	27.6672	LOC110025798_1	40.9345	28.8107
LOC110028546_1	0.334339	0.231479	LOC110028546_1	0.363055	0.252831	LOC110028546_1	0.329225	0.231717
LOC110028627_1	84.7994	58.7107	LOC110028627_1	73.3521	51.0823	LOC110028627_1	66.2432	46.6236
LOC110018055_1	6.98096	4.83325	LOC110018055_1	6.38862	4.44903	LOC110018055_1	6.10109	4.2941
LOC110018095_1	11.1989	7.7535	LOC110018095_1	13.5166	9.41297	LOC110018095_1	13.3854	9.421
LOC110018096_1	0.0228047	0.0157888	LOC110018096_1	0	0	LOC110018096_1	0	0
LOC110032568_1	106.014	73.3985	LOC110032568_1	67.0498	46.6934	LOC110032568_1	51.3265	36.1248
LOC110034158_1	40.0207	27.7083	LOC110034158_1	31.5058	21.9406	LOC110034158_1	32.5347	22.8987
LOC110033120_1	138.78	96.0841	LOC110033120_1	95.0593	66.1992	LOC110033120_1	101.356	71.3369
LOC110017832_1	30.3461	21.01	LOC110017832_1	28.0515	19.535	LOC110017832_1	24.8343	17.479
LOC110030640_2	0	0	LOC110030640_2	0	0	LOC110030640_2	0	0
LOC110030640_1	93.5209	64.749	LOC110030640_1	73.0482	50.8707	LOC110030640_1	78.6815	55.378
LOC110028701_1	1.2525	0.867168	LOC110028701_1	1.47043	1.02401	LOC110028701_1	1.36668	0.961904
LOC110028785_1	314.593	217.808	LOC110028785_1	282.796	196.938	LOC110028785_1	262.246	184.575
LOC110039288_1	2.83456	1.9625	LOC110039288_1	3.40782	2.3732	LOC110039288_1	3.70731	2.6093
LOC110017981_1	0	0	LOC110017981_1	0	0	LOC110017981_1	0	0
LOC110028867_1	0	0	LOC110028867_1	0	0	LOC110028867_1	0	0
LOC110023809_1	0.0339863	0.0235304	LOC110023809_1	0	0	LOC110023809_1	0	0
LOC110038785_1	34.7772	24.0779	LOC110038785_1	37.1454	25.868	LOC110038785_1	37.2707	26.2321
LOC110017977_1	2.67127	1.84945	LOC110017977_1	2.37314	1.65265	LOC110017977_1	2.39881	1.68834
LOC110029309_1	56.1786	38.8951	LOC110029309_1	60.7578	42.3117	LOC110029309_1	61.26	43.1163
LOC110034818_1	27.0179	18.7058	LOC110034818_1	29.3252	20.4221	LOC110034818_1	28.7691	20.2484
LOC110038238_1	9.24478	6.4006	LOC110038238_1	9.66262	6.72904	LOC110038238_1	9.56065	6.72902
LOC110026733_1	26.2798	18.1948	LOC110026733_1	24.5931	17.1266	LOC110026733_1	25.9825	18.2871
LOC110027089_1	99.803	69.0984	LOC110027089_1	83.4653	58.1251	LOC110027089_1	85.2828	60.0242
LOC110026092_1	115.932	80.2656	LOC110026092_1	113.691	79.174	LOC110026092_1	108.336	76.2496
LOC110026092_2	1.68243	1.16483	LOC110026092_2	1.19388	0.831414	LOC110026092_2	1.4564	1.02505
LOC110028943_1	13.1582	9.11004	LOC110028943_1	15.2987	10.654	LOC110028943_1	14.0935	9.91938
LOC110017986_1	11.5215	7.9769	LOC110017986_1	10.8235	7.53747	LOC110017986_1	10.2872	7.24039
LOC110029113_1	17.0798	11.8252	LOC110029113_1	15.3606	10.6971	LOC110029113_1	16.5385	11.6402
LOC110029186_1	0.0736767	0.0510099	LOC110029186_1	0.131962	0.0918979	LOC110029186_1	0.160786	0.113165
LOC110029262_1	0	0	LOC110029262_1	0	0	LOC110029262_1	0	0
LOC110020615_1	10.031	6.94493	LOC110020615_1	0.693369	0.482861	LOC110020615_1	1.26723	0.89191
LOC110036248_1	0.0892861	0.0618171	LOC110036248_1	0.058746	0.0409106	LOC110036248_1	0.0556717	0.0391831
LOC110027310_2	5.93371	4.10819	LOC110027310_2	4.34132	3.02329	LOC110027310_2	3.82067	2.68908
LOC110027310_1	23.9766	16.6002	LOC110027310_1	22.7527	15.845	LOC110027310_1	21.449	15.0963
LOC110038276_1	1.49951	1.03818	LOC110038276_1	1.72029	1.19801	LOC110038276_1	1.50787	1.06128
LOC110017816_1	0.949044	0.657069	LOC110017816_1	1.07163	0.746281	LOC110017816_1	0.934254	0.657551
LOC110017816_2	14.4025	9.97152	LOC110017816_2	15.5845	10.853	LOC110017816_2	15.8818	11.178
LOC110024070_1	29.1061	20.1515	LOC110024070_1	31.8997	22.2149	LOC110024070_1	31.3905	22.0934
LOC110017936_1	5.70573	3.95035	LOC110017936_1	5.52461	3.84733	LOC110017936_1	6.0467	4.25582
LOC110029878_1	4.83565	3.34795	LOC110029878_1	5.51599	3.84133	LOC110029878_1	5.71862	4.02491
LOC110029962_1	18.5974	12.8759	LOC110029962_1	19.6742	13.7011	LOC110029962_1	17.8245	12.5453
LOC110039530_1	15.9043	11.0113	LOC110039530_1	15.402	10.726	LOC110039530_1	16.8416	11.8535
LOC110039330_1	24.2065	16.7593	LOC110039330_1	28.0203	19.5133	LOC110039330_1	27.6431	19.4559
LOC110026961_1	40.2378	27.8585	LOC110026961_1	37.1756	25.889	LOC110026961_1	37.1677	26.1595
LOC110037121_1	5.75818	3.98666	LOC110037121_1	5.76428	4.01424	LOC110037121_1	5.99613	4.22023
LOC110037752_1	83.0334	57.488	LOC110037752_1	63.4622	44.195	LOC110037752_1	65.9976	46.4507
LOC110038887_1	0.231969	0.160603	LOC110038887_1	0.258111	0.179748	LOC110038887_1	0.283922	0.199831
LOC110018075_1	17.6767	12.2384	LOC110018075_1	10.8131	7.53023	LOC110018075_1	12.1349	8.54083
LOC110037919_1	34.6488	23.989	LOC110037919_1	33.1382	23.0774	LOC110037919_1	31.3043	22.0328
LOC110020919_2	2.8465	1.97077	LOC110020919_2	3.50925	2.44384	LOC110020919_2	3.65055	2.56935
LOC110020919_3	5.1222	3.54634	LOC110020919_3	6.02079	4.19287	LOC110020919_3	5.24578	3.69211
LOC110020919_1	0.507974	0.351695	LOC110020919_1	0.693202	0.482745	LOC110020919_1	0.821157	0.577951
LOC110020919_4	21.605	14.9582	LOC110020919_4	23.2477	16.1897	LOC110020919_4	23.257	16.3688
LOC110030114_1	3.73373	2.58504	LOC110030114_1	1.89178	1.31743	LOC110030114_1	2.72278	1.91636
LOC110017845_2	5.03059	3.48292	LOC110017845_2	5.80444	4.04221	LOC110017845_2	5.93798	4.1793
LOC110017845_1	62.6117	43.3491	LOC110017845_1	64.1333	44.6623	LOC110017845_1	61.4906	43.2786
LOC110017845_4	1.18248	0.818685	LOC110017845_4	0.523348	0.364459	LOC110017845_4	0.383594	0.269983
LOC110017845_3	101.572	70.3232	LOC110017845_3	94.9653	66.1337	LOC110017845_3	89.1614	62.754
LOC110017844_3	0.507797	0.351572	LOC110017844_3	0.608453	0.423726	LOC110017844_3	0.702746	0.49461
LOC110017844_2	9.46021	6.54976	LOC110017844_2	15.1165	10.5271	LOC110017844_2	15.6529	11.0169
LOC110017844_1	1.04878	0.726119	LOC110017844_1	1.19442	0.831796	LOC110017844_1	1.89609	1.33451
LOC110017843_1	201.163	139.275	LOC110017843_1	182.165	126.86	LOC110017843_1	172.308	121.275
LOC110017843_2	14.8327	10.2694	LOC110017843_2	10.8745	7.57301	LOC110017843_2	11.5206	8.10845
LOC110030199_1	2.06737	1.43134	LOC110030199_1	2.93937	2.04697	LOC110030199_1	3.05816	2.15241
LOC110030280_1	0.0477452	0.0330563	LOC110030280_1	0	0	LOC110030280_1	0	0
LOC110032942_1	37.1626	25.7295	LOC110032942_1	35.1923	24.5079	LOC110032942_1	36.6551	25.7988
LOC110018011_1	20.7319	14.3537	LOC110018011_1	24.3569	16.9621	LOC110018011_1	24.1582	17.0031
LOC110029639_1	8.06462	5.58352	LOC110029639_1	2.24934	1.56644	LOC110029639_1	2.30926	1.62531
LOC110017992_1	38.8984	26.9312	LOC110017992_1	37.0443	25.7976	LOC110017992_1	36.1269	25.427
LOC110030362_1	3.31783	2.29709	LOC110030362_1	3.38373	2.35643	LOC110030362_1	3.60749	2.53904
LOC110022735_1	63.7795	44.1576	LOC110022735_1	60.1108	41.8611	LOC110022735_1	53.6302	37.7463
LOC110022735_2	15.027	10.4039	LOC110022735_2	16.2197	11.2954	LOC110022735_2	18.7233	13.1779
LOC110022735_3	0	0	LOC110022735_3	0.0993895	0.0692147	LOC110022735_3	0.266867	0.187827
LOC110038385_1	16.6309	11.5144	LOC110038385_1	15.2046	10.5885	LOC110038385_1	13.3892	9.42368
LOC110038385_2	4.0368	2.79487	LOC110038385_2	3.82392	2.66297	LOC110038385_2	4.68595	3.29809
LOC110030442_1	0.945265	0.654452	LOC110030442_1	1.19421	0.831645	LOC110030442_1	1.17648	0.828036
LOC110039420_1	1.56739	1.08518	LOC110039420_1	1.68593	1.17408	LOC110039420_1	1.61223	1.13473
LOC110037983_1	92.5214	64.057	LOC110037983_1	69.8495	48.6431	LOC110037983_1	71.8149	50.5451
LOC110037983_2	19.8396	13.7359	LOC110037983_2	17.5091	12.1933	LOC110037983_2	21.5244	15.1494
LOC110030602_1	0	0	LOC110030602_1	0	0	LOC110030602_1	0	0
LOC110018061_1	3.23667	2.2409	LOC110018061_1	1.64708	1.14703	LOC110018061_1	1.91384	1.34701
LOC110029000_1	54.114	37.4657	LOC110029000_1	58.1581	40.5013	LOC110029000_1	58.6969	41.3124
LOC110025707_4	3.62414	2.50917	LOC110025707_4	2.79713	1.94792	LOC110025707_4	2.84655	2.00347
LOC110025707_5	0	0	LOC110025707_5	0.1003	0.0698489	LOC110025707_5	0	0
LOC110025707_2	5.36391	3.71369	LOC110025707_2	6.25273	4.35439	LOC110025707_2	5.13437	3.6137
LOC110025707_3	0	0	LOC110025707_3	0	0	LOC110025707_3	0	0
LOC110025707_1	0.0362261	0.0250811	LOC110025707_1	0	0	LOC110025707_1	0	0
LOC110039497_1	1.12976	0.782186	LOC110039497_1	1.48191	1.032	LOC110039497_1	1.33193	0.937448
LOC110036709_1	9.72532	6.7333	LOC110036709_1	7.30297	5.08578	LOC110036709_1	7.0073	4.93191
LOC110033953_1	7.19984	4.98479	LOC110033953_1	5.23191	3.6435	LOC110033953_1	5.60407	3.94428
LOC110033953_2	0.254442	0.176162	LOC110033953_2	0	0	LOC110033953_2	0	0
LOC110027036_1	0.312288	0.216212	LOC110027036_1	0.271193	0.188858	LOC110027036_1	0	0
LOC110027036_2	1.16924	0.809523	LOC110027036_2	1.14844	0.799775	LOC110027036_2	1.69768	1.19487
LOC110027036_3	0.622263	0.430822	LOC110027036_3	0.510436	0.355467	LOC110027036_3	0.489271	0.344361
LOC110027036_4	32.7463	22.6718	LOC110027036_4	33.7156	23.4795	LOC110027036_4	33.5565	23.6179
LOC110039459_1	0.278325	0.192698	LOC110039459_1	0.240351	0.16738	LOC110039459_1	0.313188	0.220429
LOC110023646_3	6.37893	4.41644	LOC110023646_3	4.8104	3.34996	LOC110023646_3	5.14194	3.61902
LOC110023646_2	0.0165744	0.0114752	LOC110023646_2	0.00424088	0.00295334	LOC110023646_2	0.00904263	0.00636443
LOC110023646_1	4.8418	3.35221	LOC110023646_1	5.76423	4.0142	LOC110023646_1	5.13948	3.61729
LOC110030672_1	5.97863	4.13929	LOC110030672_1	6.20459	4.32087	LOC110030672_1	5.52	3.88511
LOC110031135_5	0	0	LOC110031135_5	0.0184981	0.012882	LOC110031135_5	0	0
LOC110031135_4	26.1421	18.0994	LOC110031135_4	21.2331	14.7867	LOC110031135_4	21.8514	15.3795
LOC110031135_1	0	0	LOC110031135_1	0	0	LOC110031135_1	0	0
LOC110031135_2	0.0604989	0.0418863	LOC110031135_2	0.189198	0.131757	LOC110031135_2	0.0806837	0.0567872
LOC110031135_3	0.0822328	0.0569337	LOC110031135_3	0.504982	0.351669	LOC110031135_3	0.880976	0.620053
LOC110031135_6	0.293292	0.20306	LOC110031135_6	0.254802	0.177444	LOC110031135_6	0.245603	0.172861
LOC110030745_1	14.0313	9.71452	LOC110030745_1	12.0261	8.37494	LOC110030745_1	14.9522	10.5237
LOC110030818_1	0.0612544	0.0424094	LOC110030818_1	0.0470195	0.0327444	LOC110030818_1	0.0334192	0.0235212
LOC110029652_2	10.8328	7.50008	LOC110029652_2	8.06709	5.61791	LOC110029652_2	9.04353	6.36506
LOC110029652_1	8.51843	5.89771	LOC110029652_1	5.67971	3.95535	LOC110029652_1	7.21434	5.07763
LOC110030888_1	0	0	LOC110030888_1	0.0162397	0.0113093	LOC110030888_1	0	0
LOC110027690_1	1.26485	0.875717	LOC110027690_1	1.83315	1.2766	LOC110027690_1	1.94291	1.36747
LOC110021417_2	7.84013	5.4281	LOC110021417_2	9.23532	6.43146	LOC110021417_2	8.44469	5.94358
LOC110021417_1	0.100518	0.0695933	LOC110021417_1	1.11451	0.776145	LOC110021417_1	2.59578	1.82698
LOC110037522_1	0.136631	0.0945961	LOC110037522_1	0.116533	0.0811531	LOC110037522_1	0.198782	0.139907
LOC110037867_1	5.84291	4.04533	LOC110037867_1	6.19444	4.3138	LOC110037867_1	5.84614	4.11466
LOC110020936_1	72.7251	50.3511	LOC110020936_1	71.662	49.9053	LOC110020936_1	70.9955	49.9684
LOC110018062_1	3.84597	2.66275	LOC110018062_1	4.10275	2.85715	LOC110018062_1	3.80153	2.67561
LOC110029179_1	6.82464	4.72503	LOC110029179_1	6.71505	4.67636	LOC110029179_1	6.72347	4.73214
LOC110029179_2	10.2439	7.09231	LOC110029179_2	11.2452	7.83113	LOC110029179_2	11.7777	8.28942
LOC110019642_2	4.09621	2.836	LOC110019642_2	5.01599	3.49313	LOC110019642_2	4.32327	3.04282
LOC110019642_1	27.3266	18.9195	LOC110019642_1	26.7329	18.6167	LOC110019642_1	27.5363	19.3807
LOC110019642_3	134.12	92.8578	LOC110019642_3	157.878	109.946	LOC110019642_3	157.447	110.815
LOC110036368_1	39.2783	27.1943	LOC110036368_1	44.4783	30.9747	LOC110036368_1	44.9835	31.6605
LOC110018041_1	65.7195	45.5008	LOC110018041_1	66.4705	46.29	LOC110018041_1	63.2956	44.549
LOC110027401_3	3.81304	2.63995	LOC110027401_3	4.7734	3.32419	LOC110027401_3	4.83975	3.40634
LOC110027401_2	0	0	LOC110027401_2	0.012878	0.0089682	LOC110027401_2	0.0274591	0.0193264
LOC110027401_1	2.45964	1.70292	LOC110027401_1	2.22336	1.54835	LOC110027401_1	2.25416	1.58653
LOC110018584_1	6.87025	4.75661	LOC110018584_1	5.61681	3.91154	LOC110018584_1	7.63161	5.37132
LOC110038357_2	30.604	21.1886	LOC110038357_2	28.0639	19.5437	LOC110038357_2	30.0463	21.1474
LOC110038357_1	31.1264	21.5503	LOC110038357_1	27.8857	19.4196	LOC110038357_1	31.1411	21.9179
LOC110017881_1	91.7478	63.5214	LOC110017881_1	88.0601	61.3249	LOC110017881_1	88.5857	62.3488
LOC110030971_1	41.4449	28.6943	LOC110030971_1	41.8659	29.1554	LOC110030971_1	41.2063	29.002
LOC110017951_2	0.770158	0.533217	LOC110017951_2	1.21389	0.845353	LOC110017951_2	1.64712	1.15928
LOC110017951_1	1.02739	0.71131	LOC110017951_1	0.835024	0.58151	LOC110017951_1	0.230803	0.162445
LOC110020638_3	0.0958959	0.0663933	LOC110020638_3	0.117777	0.0820198	LOC110020638_3	0.0627826	0.044188
LOC110020638_2	0	0	LOC110020638_2	0.125311	0.0872662	LOC110020638_2	0.102767	0.0723299
LOC110020638_1	0.0589688	0.0408269	LOC110020638_1	0.100589	0.0700501	LOC110020638_1	0	0
LOC110020659_1	6.68122	4.62573	LOC110020659_1	8.20571	5.71445	LOC110020659_1	8.29969	5.84153
LOC110031142_1	23.332	16.1539	LOC110031142_1	27.2669	18.9887	LOC110031142_1	25.5154	17.9584
LOC110031227_1	236.073	163.444	LOC110031227_1	263.547	183.534	LOC110031227_1	226.108	159.141
LOC110030477_1	4.59585	3.18193	LOC110030477_1	4.5429	3.16367	LOC110030477_1	5.39328	3.79592
LOC110028141_1	2.59532	1.79686	LOC110028141_1	2.01591	1.40388	LOC110028141_1	2.19979	1.54826
LOC110038424_1	41.8827	28.9974	LOC110038424_1	31.1194	21.6715	LOC110038424_1	37.8872	26.6659
LOC110039563_1	0	0	LOC110039563_1	0	0	LOC110039563_1	0	0
LOC110039563_2	0.0685625	0.0474691	LOC110039563_2	0	0	LOC110039563_2	0	0
LOC110039282_1	29.7058	20.5667	LOC110039282_1	34.0577	23.7178	LOC110039282_1	35.8257	25.215
LOC110022426_1	0.35162	0.243444	LOC110022426_1	0.327833	0.228302	LOC110022426_1	0.236511	0.166462
LOC110022426_2	0.182443	0.126314	LOC110022426_2	0	0	LOC110022426_2	0	0
LOC110022426_3	19.9342	13.8014	LOC110022426_3	18.9861	13.2219	LOC110022426_3	18.7004	13.1618
LOC110031302_1	0	0	LOC110031302_1	0	0	LOC110031302_1	0	0
LOC110032044_1	2236.9	1548.71	LOC110032044_1	2041.06	1421.39	LOC110032044_1	2220.65	1562.95
LOC110036639_1	72.2703	50.0362	LOC110036639_1	73.5051	51.1889	LOC110036639_1	76.395	53.7687
LOC110031382_1	0	0	LOC110031382_1	0.0119283	0.00830683	LOC110031382_1	0.0254341	0.0179011
LOC110031463_1	0	0	LOC110031463_1	0.00991098	0.006902	LOC110031463_1	0	0
LOC110031540_1	48.5178	33.5912	LOC110031540_1	71.7898	49.9943	LOC110031540_1	83.873	59.0319
LOC110039572_1	37.7042	26.1045	LOC110039572_1	41.2703	28.7406	LOC110039572_1	43.3989	30.5453
LOC110039290_1	0.0909562	0.0629734	LOC110039290_1	0.157093	0.109399	LOC110039290_1	0.198496	0.139706
LOC110037896_1	60.4524	41.8541	LOC110037896_1	58.7348	40.9028	LOC110037896_1	56.2602	39.5973
LOC110017969_1	20.6239	14.2789	LOC110017969_1	23.0103	16.0244	LOC110017969_1	22.7394	16.0046
LOC110028599_1	279.535	193.535	LOC110028599_1	298.543	207.905	LOC110028599_1	319.978	225.208
LOC110017932_1	3.03804	2.10338	LOC110017932_1	3.21402	2.23824	LOC110017932_1	3.98436	2.80429
LOC110031615_1	24.8946	17.2357	LOC110031615_1	26.0386	18.1332	LOC110031615_1	26.4733	18.6326
LOC110023072_1	34.096	23.6063	LOC110023072_1	27.3961	19.0786	LOC110023072_1	31.9733	22.5036
LOC110023081_1	50.6886	35.0942	LOC110023081_1	49.8674	34.7276	LOC110023081_1	48.1119	33.8623
LOC110024797_2	42.5458	29.4565	LOC110024797_2	41.4691	28.879	LOC110024797_2	42.0926	29.6258
LOC110024797_1	0.682019	0.472194	LOC110024797_1	0.501711	0.349391	LOC110024797_1	0.546515	0.384651
LOC110024812_1	0.0894124	0.0619045	LOC110024812_1	0.0571949	0.0398305	LOC110024812_1	0.0487816	0.0343337
LOC110028262_1	28.2322	19.5465	LOC110028262_1	32.621	22.7172	LOC110028262_1	32.3113	22.7415
LOC110023198_2	31.9311	22.1074	LOC110023198_2	32.8081	22.8475	LOC110023198_2	34.375	24.194
LOC110023198_1	53.4148	36.9816	LOC110023198_1	45.7394	31.8529	LOC110023198_1	43.4238	30.5627
LOC110023209_1	0.0740218	0.0512488	LOC110023209_1	0.0757598	0.052759	LOC110023209_1	0.0807695	0.0568476
LOC110031769_1	18.1739	12.5827	LOC110031769_1	18.1832	12.6627	LOC110031769_1	17.4789	12.3021
LOC110032460_1	4.28672	2.9679	LOC110032460_1	4.20208	2.92632	LOC110032460_1	4.01475	2.82568
LOC110026606_1	16.1073	11.1519	LOC110026606_1	15.5531	10.8312	LOC110026606_1	16.2503	11.4374
LOC110034935_1	131.748	91.2154	LOC110034935_1	140.62	97.9274	LOC110034935_1	147.73	103.976
LOC110021333_1	4.65801	3.22496	LOC110021333_1	3.45313	2.40475	LOC110021333_1	3.61736	2.54599
LOC110036025_1	92.8777	64.3037	LOC110036025_1	96.7301	67.3627	LOC110036025_1	94.4888	66.5035
LOC110031850_1	3.58493	2.48202	LOC110031850_1	3.57472	2.48943	LOC110031850_1	2.99354	2.10693
LOC110032768_1	15.6642	10.8451	LOC110032768_1	15.5177	10.8065	LOC110032768_1	15.3309	10.7903
LOC110017823_1	154.569	107.015	LOC110017823_1	161.619	112.551	LOC110017823_1	161.467	113.644
LOC110036455_1	33.9507	23.5057	LOC110036455_1	36.0165	25.0819	LOC110036455_1	38.6095	27.1743
LOC110026077_1	42.4155	29.3663	LOC110026077_1	42.9463	29.9077	LOC110026077_1	40.6062	28.5796
LOC110026077_2	0.887694	0.614593	LOC110026077_2	0.550629	0.383457	LOC110026077_2	0.667758	0.469985
LOC110031930_1	1.14989	0.796125	LOC110031930_1	1.1618	0.809079	LOC110031930_1	0.932994	0.656664
LOC110017999_2	0.0952468	0.0659439	LOC110017999_2	0.213713	0.14883	LOC110017999_2	0.0719512	0.050641
LOC110017999_1	0.659353	0.456502	LOC110017999_1	0.475936	0.331441	LOC110017999_1	0.32565	0.2292
LOC110017999_3	0.896513	0.620699	LOC110017999_3	0.974467	0.678617	LOC110017999_3	1.10715	0.779242
LOC110026157_1	0.741137	0.513124	LOC110026157_1	0.13386	0.0932198	LOC110026157_1	0.0713557	0.0502219
LOC110028354_1	10.2896	7.12397	LOC110028354_1	8.14822	5.67441	LOC110028354_1	7.99726	5.62867
LOC110035006_1	3.58227	2.48017	LOC110035006_1	1.30005	0.905351	LOC110035006_1	1.40788	0.990898
LOC110017954_2	1.21307	0.839869	LOC110017954_2	0.913924	0.636455	LOC110017954_2	0.753749	0.530507
LOC110017954_1	41.7812	28.9271	LOC110017954_1	40.2384	28.022	LOC110017954_1	41.7823	29.4074
LOC110036046_1	21.2336	14.701	LOC110036046_1	21.1239	14.7107	LOC110036046_1	23.0219	16.2034
LOC110030507_1	1.23835	0.857366	LOC110030507_1	1.44848	1.00872	LOC110030507_1	1.1153	0.784978
LOC110030507_2	30.9178	21.4059	LOC110030507_2	33.9001	23.608	LOC110030507_2	35.8547	25.2354
LOC110039556_1	53.5715	37.0901	LOC110039556_1	56.2317	39.1597	LOC110039556_1	57.857	40.7212
LOC110024849_1	174.574	120.866	LOC110024849_1	177.927	123.908	LOC110024849_1	171.277	120.549
LOC110032995_1	11.447	7.92533	LOC110032995_1	10.1827	7.0912	LOC110032995_1	10.9514	7.70784
LOC110032029_1	33.5636	23.2377	LOC110032029_1	37.2372	25.9319	LOC110032029_1	37.1255	26.1298
LOC110032029_2	0	0	LOC110032029_2	0.0208437	0.0145155	LOC110032029_2	0.022222	0.0156404
LOC110023090_2	37.3262	25.8427	LOC110023090_2	33.785	23.5278	LOC110023090_2	35.2107	24.7822
LOC110023090_1	57.3683	39.7188	LOC110023090_1	54.6288	38.0434	LOC110023090_1	54.9386	38.6672
LOC110021877_1	52.2607	36.1826	LOC110021877_1	49.1344	34.2172	LOC110021877_1	48.2146	33.9347
LOC110039573_1	39.4183	27.2912	LOC110039573_1	39.6135	27.5868	LOC110039573_1	37.877	26.6588
LOC110027903_5	26.3447	18.2397	LOC110027903_5	24.6098	17.1383	LOC110027903_5	23.2798	16.3849
LOC110027903_4	15.4966	10.729	LOC110027903_4	18.9471	13.1947	LOC110027903_4	19.3494	13.6186
LOC110027903_1	7.47275	5.17374	LOC110027903_1	7.38783	5.14488	LOC110027903_1	6.77839	4.7708
LOC110027903_2	1.3759	0.952602	LOC110027903_2	0.75524	0.525948	LOC110027903_2	0.998089	0.70248
LOC110027903_3	0.439418	0.30423	LOC110027903_3	0.493132	0.343416	LOC110027903_3	0.22712	0.159853
LOC110032003_1	2.86409	1.98295	LOC110032003_1	1.52456	1.0617	LOC110032003_1	1.49283	1.05069
LOC110017839_2	42.3544	29.324	LOC110017839_2	44.8242	31.2155	LOC110017839_2	43.7119	30.7655
LOC110017839_1	0	0	LOC110017839_1	0	0	LOC110017839_1	0	0
LOC110018006_1	0	0	LOC110018006_1	0	0	LOC110018006_1	0	0
LOC110017901_1	1.30183	0.901321	LOC110017901_1	1.03803	0.722885	LOC110017901_1	1.02409	0.720778
LOC110036388_1	4.52869	3.13543	LOC110036388_1	6.82805	4.75505	LOC110036388_1	6.80991	4.79299
LOC110020757_1	0.339697	0.235189	LOC110020757_1	0.395084	0.275136	LOC110020757_1	0.418401	0.294481
LOC110031863_1	13.4158	9.28838	LOC110031863_1	17.2719	12.0281	LOC110031863_1	16.2637	11.4468
LOC110031854_1	4.37639	3.02999	LOC110031854_1	4.67676	3.25689	LOC110031854_1	4.35399	3.06445
LOC110028547_1	8.00493	5.5422	LOC110028547_1	10.054	7.00162	LOC110028547_1	10.4325	7.34265
LOC110038598_2	28.6651	19.8462	LOC110038598_2	27.9329	19.4525	LOC110038598_2	28.6793	20.1852
LOC110038598_1	14.3847	9.95919	LOC110038598_1	14.3237	9.97504	LOC110038598_1	14.2994	10.0643
LOC110033541_1	0.547049	0.378748	LOC110033541_1	0.519902	0.362059	LOC110033541_1	0.42637	0.30009
LOC110017860_1	43.7419	30.2846	LOC110017860_1	46.5	32.3826	LOC110017860_1	43.6966	30.7548
LOC110017860_2	2.80771	1.94391	LOC110017860_2	2.47582	1.72416	LOC110017860_2	3.06366	2.15628
LOC110031572_2	0.227895	0.157783	LOC110031572_2	0.0493405	0.0343607	LOC110031572_2	0.0765138	0.0538523
LOC110031572_1	11.508	7.96756	LOC110031572_1	11.5476	8.0417	LOC110031572_1	11.5541	8.13204
LOC110031572_3	0.0127346	0.00881678	LOC110031572_3	0.0195504	0.0136149	LOC110031572_3	0.027791	0.01956
LOC110036343_1	227.059	157.204	LOC110036343_1	203.046	141.401	LOC110036343_1	207.964	146.371
LOC110032090_1	0	0	LOC110032090_1	0	0	LOC110032090_1	0	0
LOC110018107_2	45.4317	31.4545	LOC110018107_2	43.5942	30.359	LOC110018107_2	42.7526	30.0904
LOC110018107_1	9.68579	6.70593	LOC110018107_1	15.5476	10.8273	LOC110018107_1	16.36	11.5146
LOC110021814_1	0.406712	0.281586	LOC110021814_1	0.208131	0.144942	LOC110021814_1	0.34869	0.245417
LOC110034115_1	4.51533	3.12618	LOC110034115_1	4.793	3.33784	LOC110034115_1	4.19494	2.9525
LOC110024689_1	4.75298	3.29071	LOC110024689_1	4.29704	2.99246	LOC110024689_1	4.66763	3.28519
LOC110024701_1	0	0	LOC110024701_1	0	0	LOC110024701_1	0	0
LOC110024701_3	10.9169	7.55831	LOC110024701_3	11.775	8.20008	LOC110024701_3	11.5119	8.10236
LOC110024701_2	9.89919	6.85368	LOC110024701_2	12.0626	8.40037	LOC110024701_2	11.1741	7.86458
LOC110024701_4	0	0	LOC110024701_4	0	0	LOC110024701_4	0	0
LOC110024701_5	0	0	LOC110024701_5	0	0	LOC110024701_5	0	0
LOC110024701_6	0	0	LOC110024701_6	0.076216	0.0530767	LOC110024701_6	0.126398	0.088962
LOC110032180_1	2.75181	1.90521	LOC110032180_1	1.91491	1.33354	LOC110032180_1	2.03452	1.43194
LOC110027717_1	20.9443	14.5007	LOC110027717_1	19.8003	13.7889	LOC110027717_1	20.2767	14.2712
LOC110032256_1	31.9585	22.1264	LOC110032256_1	32.4213	22.5782	LOC110032256_1	31.0781	21.8735
LOC110018068_1	5.79467	4.01193	LOC110018068_1	5.23182	3.64344	LOC110018068_1	5.00298	3.52122
LOC110028617_1	21.9367	15.1878	LOC110028617_1	28.2381	19.665	LOC110028617_1	26.606	18.726
LOC110018032_1	29.2391	20.2436	LOC110018032_1	31.4227	21.8827	LOC110018032_1	33.9312	23.8816
LOC110018032_2	14.1867	9.82214	LOC110018032_2	9.81122	6.83252	LOC110018032_2	8.98972	6.32719
LOC110035501_1	38.9951	26.9982	LOC110035501_1	45.2085	31.4831	LOC110035501_1	39.5497	27.8361
LOC110032339_1	0.0306272	0.0212047	LOC110032339_1	0	0	LOC110032339_1	0	0
LOC110029483_1	32.6653	22.6157	LOC110029483_1	33.0746	23.0331	LOC110029483_1	31.7674	22.3587
LOC110022566_2	31.8079	22.0222	LOC110022566_2	38.3259	26.6901	LOC110022566_2	37.7211	26.549
LOC110022566_1	31.2699	21.6497	LOC110022566_1	38.6467	26.9135	LOC110022566_1	39.8233	28.0287
LOC110023109_2	9.64139	6.67519	LOC110023109_2	10.4673	7.28944	LOC110023109_2	8.37329	5.89333
LOC110023109_1	14.9727	10.3663	LOC110023109_1	16.4609	11.4634	LOC110023109_1	17.253	12.1431
LOC110022007_4	2.24958	1.55749	LOC110022007_4	3.36088	2.34051	LOC110022007_4	3.2454	2.2842
LOC110022007_5	2.37697	1.64569	LOC110022007_5	1.988	1.38444	LOC110022007_5	2.1277	1.49753
LOC110022007_3	0.0479793	0.0332184	LOC110022007_3	0.0736588	0.0512959	LOC110022007_3	0.0442988	0.0311786
LOC110022007_2	2.1734	1.50475	LOC110022007_2	1.62071	1.12866	LOC110022007_2	1.98707	1.39855
LOC110022007_1	2.24221	1.55239	LOC110022007_1	1.77543	1.23641	LOC110022007_1	1.53424	1.07984
LOC110022035_1	10.5985	7.33787	LOC110022035_1	11.1135	7.73945	LOC110022035_1	10.1362	7.13413
LOC110022043_1	0.0499588	0.0345889	LOC110022043_1	0.0511319	0.0356082	LOC110022043_1	0.0545131	0.0383676
LOC110017812_1	37.271	25.8045	LOC110017812_1	24.6659	17.1773	LOC110017812_1	26.4589	18.6224
LOC110038726_1	274.519	190.063	LOC110038726_1	311.818	217.15	LOC110038726_1	293.338	206.459
LOC110032421_1	0.0829588	0.0574363	LOC110032421_1	0.0530667	0.0369556	LOC110032421_1	0.0905212	0.0637111
LOC110025217_1	0.356576	0.246875	LOC110025217_1	0.378947	0.263898	LOC110025217_1	0.415731	0.292602
LOC110025184_3	0	0	LOC110025184_3	0.0320473	0.0223177	LOC110025184_3	0	0
LOC110025184_2	0.521452	0.361026	LOC110025184_2	0.627326	0.436869	LOC110025184_2	0.613907	0.432083
LOC110025184_1	3.02523	2.09451	LOC110025184_1	2.84105	1.9785	LOC110025184_1	2.96218	2.08486
LOC110032510_1	22.9749	15.9066	LOC110032510_1	32.5402	22.6609	LOC110032510_1	29.6732	20.8847
LOC110025210_1	22.6552	15.6852	LOC110025210_1	23.7871	16.5653	LOC110025210_1	25.3201	17.8209
LOC110025203_1	15.6972	10.8679	LOC110025203_1	16.8524	11.736	LOC110025203_1	16.5182	11.6259
LOC110039601_1	12.0215	8.32304	LOC110039601_1	10.4464	7.27489	LOC110039601_1	10.5884	7.45235
LOC110017970_1	0.319068	0.220906	LOC110017970_1	0.349886	0.24366	LOC110017970_1	0.284208	0.200032
LOC110017970_2	0	0	LOC110017970_2	0.0404537	0.0281719	LOC110017970_2	0.0287525	0.0202367
LOC110017970_3	19.9098	13.7845	LOC110017970_3	20.8965	14.5523	LOC110017970_3	20.6254	14.5167
LOC110017971_1	0.859042	0.594756	LOC110017971_1	1.08855	0.758064	LOC110017971_1	1.11589	0.785395
LOC110017971_2	0	0	LOC110017971_2	0	0	LOC110017971_2	0	0
LOC110017971_3	4.0074	2.77451	LOC110017971_3	5.2577	3.66145	LOC110017971_3	4.77494	3.36072
LOC110038635_1	12.3941	8.581	LOC110038635_1	13.4293	9.35216	LOC110038635_1	12.0781	8.50084
LOC110028098_1	13.5143	9.35662	LOC110028098_1	13.3782	9.31653	LOC110028098_1	14.1016	9.92509
LOC110039438_1	2.00862	1.39066	LOC110039438_1	2.04026	1.42084	LOC110039438_1	1.87744	1.32139
LOC110039438_3	21.7613	15.0664	LOC110039438_3	24.0974	16.7814	LOC110039438_3	22.9589	16.1591
LOC110039438_2	0.0947007	0.0655658	LOC110039438_2	0.0271388	0.0188994	LOC110039438_2	0.0165334	0.0116366
LOC110039438_4	0.184101	0.127462	LOC110039438_4	0.0966913	0.0673357	LOC110039438_4	0.14802	0.10418
LOC110027201_1	21.6597	14.9961	LOC110027201_1	20.9378	14.5811	LOC110027201_1	19.2191	13.5269
LOC110027201_2	0	0	LOC110027201_2	0	0	LOC110027201_2	0.00707603	0.00498029
LOC110028311_1	145.36	100.639	LOC110028311_1	172.421	120.074	LOC110028311_1	156.419	110.092
LOC110039437_1	12.9146	8.94142	LOC110039437_1	11.9405	8.31534	LOC110039437_1	11.7879	8.29663
LOC110028105_1	24.782	17.1578	LOC110028105_1	25.9036	18.0393	LOC110028105_1	26.2136	18.4498
LOC110021142_3	8.25599	5.71602	LOC110021142_3	9.46479	6.59127	LOC110021142_3	9.34352	6.5762
LOC110021142_2	0	0	LOC110021142_2	0.143101	0.0996552	LOC110021142_2	0.0647239	0.0455543
LOC110021142_1	6.8477	4.74099	LOC110021142_1	5.94216	4.13811	LOC110021142_1	6.57138	4.6251
LOC110032601_1	1.50394	1.04125	LOC110032601_1	1.53925	1.07193	LOC110032601_1	1.7038	1.19918
LOC110031099_1	13.0261	9.01861	LOC110031099_1	14.4606	10.0704	LOC110031099_1	14.3715	10.115
LOC110033985_1	0.780994	0.54072	LOC110033985_1	2.19816	1.5308	LOC110033985_1	2.05528	1.44656
LOC110033985_2	31.1956	21.5982	LOC110033985_2	33.3209	23.2046	LOC110033985_2	32.2675	22.7107
LOC110032689_1	0.0843826	0.0584221	LOC110032689_1	0.21591	0.150359	LOC110032689_1	0.276224	0.194414
LOC110032761_1	0.00670214	0.00464021	LOC110032761_1	0.00342975	0.00238848	LOC110032761_1	0.0073131	0.00514714
LOC110023683_1	0	0	LOC110023683_1	0.0174297	0.012138	LOC110023683_1	0	0
LOC110023676_1	51.5304	35.677	LOC110023676_1	46.4899	32.3755	LOC110023676_1	46.6383	32.8252
LOC110024065_1	23.0806	15.9798	LOC110024065_1	26.7749	18.646	LOC110024065_1	25.7746	18.1408
LOC110024056_1	16.0635	11.1215	LOC110024056_1	16.3908	11.4146	LOC110024056_1	16.4911	11.6068
LOC110022153_1	61.7407	42.746	LOC110022153_1	56.4397	39.3046	LOC110022153_1	57.4959	40.467
LOC110022163_1	40.0507	27.729	LOC110022163_1	51.5303	35.8856	LOC110022163_1	47.8234	33.6593
LOC110032071_1	15.8902	11.0015	LOC110032071_1	23.1725	16.1373	LOC110032071_1	22.0417	15.5135
LOC110022500_1	38.1845	26.437	LOC110022500_1	38.3296	26.6927	LOC110022500_1	38.9051	27.3824
LOC110017862_1	4.44885	3.08015	LOC110017862_1	3.07047	2.13827	LOC110017862_1	3.08055	2.16817
LOC110017862_2	3.49874	2.42235	LOC110017862_2	4.40784	3.06961	LOC110017862_2	4.01181	2.82361
LOC110017950_1	30.5164	21.1279	LOC110017950_1	33.7376	23.4948	LOC110017950_1	34.4886	24.2739
LOC110029666_4	1.19738	0.829007	LOC110029666_4	1.30969	0.912069	LOC110029666_4	0.947489	0.666866
LOC110029666_5	5.80412	4.01847	LOC110029666_5	5.40717	3.76554	LOC110029666_5	5.7348	4.0363
LOC110029666_3	30.9567	21.4328	LOC110029666_3	32.6167	22.7142	LOC110029666_3	31.6208	22.2555
LOC110029666_2	0	0	LOC110029666_2	0	0	LOC110029666_2	0	0
LOC110029666_1	3.81338	2.64019	LOC110029666_1	5.56646	3.87648	LOC110029666_1	5.33427	3.75439
LOC110029693_1	17.2467	11.9407	LOC110029693_1	19.2119	13.3792	LOC110029693_1	20.3427	14.3177
LOC110029693_2	39.5091	27.3541	LOC110029693_2	43.4067	30.2284	LOC110029693_2	44.426	31.2681
LOC110029693_3	45.6003	31.5713	LOC110029693_3	43.5825	30.3508	LOC110029693_3	43.2449	30.4368
LOC110029693_4	2.80301	1.94066	LOC110029693_4	4.71307	3.28218	LOC110029693_4	6.08794	4.28484
LOC110024327_1	68.6716	47.5446	LOC110024327_1	75.5149	52.5885	LOC110024327_1	75.1297	52.8781
LOC110038867_1	4.95699	3.43196	LOC110038867_1	5.2148	3.63158	LOC110038867_1	4.67386	3.28958
LOC110034333_1	22.745	15.7474	LOC110034333_1	22.1845	15.4493	LOC110034333_1	20.4863	14.4188
LOC110038848_1	0.0128694	0.00891011	LOC110038848_1	0	0	LOC110038848_1	0	0
LOC110037373_1	3.62669	2.51093	LOC110037373_1	3.10505	2.16236	LOC110037373_1	2.87573	2.02401
LOC110037373_2	16.1933	11.2114	LOC110037373_2	18.6536	12.9903	LOC110037373_2	18.4608	12.9932
LOC110033189_1	116.892	80.9297	LOC110033189_1	120.014	83.5773	LOC110033189_1	125.335	88.2141
LOC110028301_1	7.98405	5.52774	LOC110028301_1	7.84331	5.46207	LOC110028301_1	7.64419	5.38017
LOC110032851_1	36.8633	25.5222	LOC110032851_1	40.2496	28.0298	LOC110032851_1	39.4155	27.7416
LOC110018097_1	10.4227	7.21611	LOC110018097_1	10.3268	7.19157	LOC110018097_1	10.1909	7.1726
LOC110018098_1	0	0	LOC110018098_1	0	0	LOC110018098_1	0	0
LOC110022808_1	307.055	212.589	LOC110022808_1	309.382	215.454	LOC110022808_1	320.688	225.708
LOC110027546_1	71.2185	49.308	LOC110027546_1	74.479	51.8671	LOC110027546_1	72.738	51.1948
LOC110035628_1	9.27848	6.42393	LOC110035628_1	11.1171	7.74191	LOC110035628_1	10.4369	7.34574
LOC110027322_2	2.4088	1.66773	LOC110027322_2	0.939417	0.654209	LOC110027322_2	1.0651	0.749643
LOC110027322_1	10.6909	7.40181	LOC110027322_1	10.3384	7.19964	LOC110027322_1	8.96648	6.31083
LOC110034736_2	0	0	LOC110034736_2	0.0260883	0.0181678	LOC110034736_2	0	0
LOC110034736_1	15.1974	10.5219	LOC110034736_1	17.9328	12.4884	LOC110034736_1	19.5818	13.7821
LOC110031007_1	32.1725	22.2746	LOC110031007_1	36.0744	25.1221	LOC110031007_1	33.2802	23.4235
LOC110033016_1	17.3574	12.0174	LOC110033016_1	17.3256	12.0655	LOC110033016_1	20.1444	14.1781
LOC110032450_1	8.16137	5.65051	LOC110032450_1	7.37687	5.13724	LOC110032450_1	7.34546	5.16992
LOC110033094_1	12.7798	8.8481	LOC110033094_1	15.6687	10.9116	LOC110033094_1	16.1652	11.3775
LOC110017943_1	112.421	77.8347	LOC110017943_1	100.681	70.1142	LOC110017943_1	100.25	70.5583
LOC110038649_1	13.5404	9.37467	LOC110038649_1	7.8078	5.43734	LOC110038649_1	7.1319	5.01961
LOC110038162_1	9.85443	6.82269	LOC110038162_1	11.8462	8.24965	LOC110038162_1	11.1517	7.84883
LOC110032904_1	32.4307	22.4533	LOC110032904_1	28.6384	19.9438	LOC110032904_1	31.0366	21.8443
LOC110033177_1	0.00979767	0.0067834	LOC110033177_1	0	0	LOC110033177_1	0	0
LOC110021573_1	1.26829	0.878097	LOC110021573_1	1.72682	1.20256	LOC110021573_1	1.77811	1.25148
LOC110021573_2	20.72	14.3454	LOC110021573_2	21.7151	15.1224	LOC110021573_2	20.7461	14.6016
LOC110021018_1	0.182817	0.126573	LOC110021018_1	0.195615	0.136226	LOC110021018_1	0.230026	0.161898
LOC110038644_1	2.95141	2.0434	LOC110038644_1	4.34896	3.02861	LOC110038644_1	4.65939	3.27939
LOC110036255_1	187.585	129.874	LOC110036255_1	206.044	143.489	LOC110036255_1	210.857	148.406
LOC110036550_1	1.79087	1.23991	LOC110036550_1	92.6188	64.4996	LOC110036550_1	84.3359	59.3577
LOC110032283_5	0	0	LOC110032283_5	0.00276775	0.00192746	LOC110032283_5	0.00590154	0.00415365
LOC110032283_3	1.32806	0.919477	LOC110032283_3	1.45155	1.01086	LOC110032283_3	1.50817	1.06149
LOC110032283_2	0.251851	0.174368	LOC110032283_2	0.136937	0.095363	LOC110032283_2	0.161941	0.113978
LOC110032283_4	0.143587	0.0994119	LOC110032283_4	0.0221603	0.0154324	LOC110032283_4	0	0
LOC110032283_1	0.0860031	0.059544	LOC110032283_1	0.0606641	0.0422464	LOC110032283_1	0.0862342	0.0606937
LOC110022076_1	25.0947	17.3742	LOC110022076_1	27.0311	18.8244	LOC110022076_1	25.7648	18.1339
LOC110022082_1	60.5061	41.8913	LOC110022082_1	43.8951	30.5685	LOC110022082_1	38.4482	27.0608
LOC110022826_2	37.6994	26.1011	LOC110022826_2	38.2238	26.619	LOC110022826_2	36.8192	25.9143
LOC110022826_1	10.7482	7.44148	LOC110022826_1	11.843	8.24744	LOC110022826_1	9.85057	6.93308
LOC110032594_1	9.02326	6.24724	LOC110032594_1	10.8508	7.55651	LOC110032594_1	10.4859	7.38023
LOC110039390_1	173.333	120.007	LOC110039390_1	180.138	125.448	LOC110039390_1	194.499	136.893
LOC110021246_1	0.089463	0.0619395	LOC110021246_1	0.0434927	0.0302883	LOC110021246_1	0.175713	0.123671
LOC110021246_2	0.121671	0.0842383	LOC110021246_2	0.0599576	0.0417544	LOC110021246_2	0.118011	0.0830588
LOC110021246_3	0.383584	0.265573	LOC110021246_3	0.217079	0.151174	LOC110021246_3	0.113255	0.0797116
LOC110021246_4	0.00491866	0.00340542	LOC110021246_4	0	0	LOC110021246_4	0	0
LOC110021246_5	9.55062	6.61235	LOC110021246_5	5.93547	4.13345	LOC110021246_5	5.93567	4.17768
LOC110025238_5	0.0972532	0.067333	LOC110025238_5	1.34997	0.940115	LOC110025238_5	0.543859	0.382781
LOC110025238_6	11.7087	8.10648	LOC110025238_6	13.3733	9.31316	LOC110025238_6	13.679	9.62765
LOC110025238_3	3.1142	2.15611	LOC110025238_3	1.99055	1.38621	LOC110025238_3	2.36304	1.66316
LOC110025238_4	0	0	LOC110025238_4	0.153928	0.107195	LOC110025238_4	0	0
LOC110025238_2	0.264295	0.182984	LOC110025238_2	0.433416	0.30183	LOC110025238_2	0.602993	0.424402
LOC110025238_1	0.711075	0.492311	LOC110025238_1	0.421501	0.293533	LOC110025238_1	0.381482	0.268497
LOC110025238_7	0.336122	0.232714	LOC110025238_7	0.639746	0.445519	LOC110025238_7	0.366763	0.258137
LOC110025238_8	6.04029	4.18198	LOC110025238_8	4.76462	3.31808	LOC110025238_8	4.10795	2.89128
LOC110025238_9	0	0	LOC110025238_9	0	0	LOC110025238_9	0	0
LOC110030229_1	74.3036	51.4439	LOC110030229_1	79.4982	55.3624	LOC110030229_1	80.7565	56.8384
LOC110018027_3	3.72219	2.57705	LOC110018027_3	4.0857	2.84528	LOC110018027_3	4.13829	2.91263
LOC110018027_1	0	0	LOC110018027_1	0	0	LOC110018027_1	0	0
LOC110018027_2	0.179502	0.124278	LOC110018027_2	0	0	LOC110018027_2	0	0
LOC110034281_1	11.2501	7.78895	LOC110034281_1	15.8222	11.0186	LOC110034281_1	14.3007	10.0652
LOC110025615_1	13.0524	9.03682	LOC110025615_1	13.1396	9.1504	LOC110025615_1	13.5033	9.50397
LOC110024675_1	2.20799	1.5287	LOC110024675_1	1.67708	1.16792	LOC110024675_1	2.05831	1.44869
LOC110024675_2	28.1973	19.5223	LOC110024675_2	28.5405	19.8756	LOC110024675_2	24.8276	17.4743
LOC110033358_1	0.678324	0.469636	LOC110033358_1	0.263682	0.183628	LOC110033358_1	0.298911	0.210381
LOC110023421_1	5.43895	3.76564	LOC110023421_1	11.9899	8.34976	LOC110023421_1	11.4194	8.03729
LOC110023432_1	0.952984	0.659796	LOC110023432_1	1.08373	0.754711	LOC110023432_1	1.09763	0.772537
LOC110033438_1	0.710019	0.49158	LOC110033438_1	1.63505	1.13865	LOC110033438_1	1.39954	0.985029
LOC110033517_1	0.192434	0.133231	LOC110033517_1	0.123095	0.0857234	LOC110033517_1	0.144359	0.101603
LOC110025230_1	382.894	265.096	LOC110025230_1	336.614	234.418	LOC110025230_1	348.076	244.984
LOC110033601_1	9.30613	6.44308	LOC110033601_1	8.41987	5.86358	LOC110033601_1	9.30826	6.55139
LOC110032078_1	27.7273	19.1969	LOC110032078_1	23.9436	16.6743	LOC110032078_1	26.7302	18.8133
LOC110039383_1	13.4619	9.32034	LOC110039383_1	14.4451	10.0595	LOC110039383_1	13.5563	9.54125
LOC110028623_1	0.183942	0.127352	LOC110028623_1	0.313768	0.218507	LOC110028623_1	0.217435	0.153036
LOC110033690_1	1.35193	0.936009	LOC110033690_1	0.947445	0.659799	LOC110033690_1	1.2935	0.9104
LOC110039332_2	0.380156	0.2632	LOC110039332_2	1.08943	0.758679	LOC110039332_2	1.01925	0.717374
LOC110039332_1	13.2648	9.18385	LOC110039332_1	13.1967	9.19017	LOC110039332_1	13.6232	9.58835
LOC110037154_1	0.9666	0.669223	LOC110037154_1	0.92983	0.647533	LOC110037154_1	1.14693	0.807238
LOC110037154_2	8.27543	5.72947	LOC110037154_2	8.84348	6.15859	LOC110037154_2	9.48344	6.67468
LOC110037154_4	0.177043	0.122575	LOC110037154_4	0.0932645	0.0649493	LOC110037154_4	0	0
LOC110037154_3	0.890346	0.616429	LOC110037154_3	0.52614	0.366403	LOC110037154_3	0.803809	0.56574
LOC110037154_5	1.71835	1.1897	LOC110037154_5	2.08912	1.45486	LOC110037154_5	1.53409	1.07973
LOC110037154_6	0	0	LOC110037154_6	0	0	LOC110037154_6	0	0
LOC110033768_1	0	0	LOC110033768_1	0	0	LOC110033768_1	0	0
LOC110029323_4	13.5087	9.35275	LOC110029323_4	10.0458	6.99586	LOC110029323_4	7.55392	5.31664
LOC110029323_1	28.6031	19.8033	LOC110029323_1	35.2841	24.5718	LOC110029323_1	36.0373	25.364
LOC110029323_2	6.6182	4.5821	LOC110029323_2	5.07547	3.53455	LOC110029323_2	6.24745	4.39711
LOC110029323_3	0.360539	0.249619	LOC110029323_3	0.412056	0.286955	LOC110029323_3	0.321282	0.226126
LOC110018092_1	10.1628	7.0362	LOC110018092_1	7.80108	5.43266	LOC110018092_1	8.01173	5.63886
LOC110018090_1	3.70231	2.56328	LOC110018090_1	4.212	2.93323	LOC110018090_1	4.09823	2.88444
LOC110018090_2	0.355519	0.246143	LOC110018090_2	0.190597	0.132731	LOC110018090_2	0.193964	0.136516
LOC110018090_5	0.0428515	0.0296682	LOC110018090_5	0.105258	0.0733019	LOC110018090_5	0.168328	0.118474
LOC110018090_4	0	0	LOC110018090_4	0	0	LOC110018090_4	0	0
LOC110018090_3	19.5633	13.5446	LOC110018090_3	22.066	15.3667	LOC110018090_3	22.0593	15.5259
LOC110018090_6	0.0177669	0.0123009	LOC110018090_6	0.0227301	0.0158292	LOC110018090_6	0.0484663	0.0341118
LOC110018090_7	0	0	LOC110018090_7	0	0	LOC110018090_7	0	0
LOC110018019_1	3.29003	2.27784	LOC110018019_1	3.40658	2.37234	LOC110018019_1	3.26168	2.29565
LOC110017825_1	45.0893	31.2175	LOC110017825_1	45.4036	31.619	LOC110017825_1	44.8568	31.5713
LOC110022943_1	1.3011	0.900816	LOC110022943_1	1.58743	1.10548	LOC110022943_1	1.54956	1.09062
LOC110033843_1	0.43633	0.302092	LOC110033843_1	0.239626	0.166875	LOC110033843_1	0.220634	0.155288
TRNAG-GCC_1_1	0	0	TRNAG-GCC_1_1	0	0	TRNAG-GCC_1_1	0	0
LOC110027360_1	48.3589	33.4812	LOC110027360_1	41.4336	28.8543	LOC110027360_1	42.0835	29.6194
LOC110027473_1	587.925	407.048	LOC110027473_1	487.621	339.579	LOC110027473_1	512.529	360.73
LOC110033916_1	32.7803	22.6954	LOC110033916_1	16.1966	11.2793	LOC110033916_1	19.1177	13.4555
LOC110030788_1	27.7627	19.2215	LOC110030788_1	28.2211	19.6531	LOC110030788_1	30.9297	21.7691
LOC110026766_2	0.185331	0.128313	LOC110026766_2	0.0732863	0.0510365	LOC110026766_2	0	0
LOC110026766_1	0.595373	0.412205	LOC110026766_1	0.551105	0.383789	LOC110026766_1	0.0477681	0.0336204
LOC110026781_1	0.215162	0.148967	LOC110026781_1	0	0	LOC110026781_1	0	0
LOC110026781_2	2.3764	1.6453	LOC110026781_2	1.82115	1.26825	LOC110026781_2	0.740866	0.52144
LOC110026781_3	0.0673314	0.0466168	LOC110026781_3	0.0295339	0.0205674	LOC110026781_3	0.0629737	0.0443225
LOC110039597_1	125.294	86.7472	LOC110039597_1	148.694	103.55	LOC110039597_1	146.36	103.012
LOC110039329_1	61.6181	42.6612	LOC110039329_1	67.0949	46.7248	LOC110039329_1	68.8894	48.486
LOC110039329_2	1.53961	1.06595	LOC110039329_2	1.3672	0.952119	LOC110039329_2	1.26821	0.892594
LOC110037241_2	2.47687	1.71486	LOC110037241_2	3.03585	2.11416	LOC110037241_2	2.17531	1.53104
LOC110037241_1	0	0	LOC110037241_1	0.111039	0.0773276	LOC110037241_1	0.131535	0.0925779
LOC110039302_1	8.96508	6.20695	LOC110039302_1	7.98669	5.56192	LOC110039302_1	8.24905	5.80589
LOC110039302_2	4.95591	3.43121	LOC110039302_2	5.96175	4.15175	LOC110039302_2	6.29276	4.429
LOC110033994_1	2.94747	2.04068	LOC110033994_1	2.9664	2.0658	LOC110033994_1	3.08373	2.17041
LOC110038444_1	24.8524	17.2065	LOC110038444_1	23.8133	16.5835	LOC110038444_1	22.3789	15.7509
LOC110038444_2	43.2895	29.9714	LOC110038444_2	47.0827	32.7883	LOC110038444_2	45.726	32.1831
LOC110035660_1	61.7523	42.7541	LOC110035660_1	66.8889	46.5814	LOC110035660_1	67.0449	47.1879
LOC110036106_1	23.7147	16.4188	LOC110036106_1	27.3031	19.0138	LOC110036106_1	27.5025	19.357
LOC110024589_3	14.9656	10.3614	LOC110024589_3	10.9976	7.65871	LOC110024589_3	11.9534	8.41312
LOC110024589_2	72.515	50.2056	LOC110024589_2	63.178	43.9971	LOC110024589_2	66.9552	47.1247
LOC110024589_1	101.805	70.4844	LOC110024589_1	99.7327	69.4537	LOC110024589_1	105.362	74.1561
LOC110037365_1	23.4381	16.2273	LOC110037365_1	25.3284	17.6387	LOC110037365_1	24.3406	17.1315
LOC110018047_2	0.419243	0.290262	LOC110018047_2	0.305958	0.213069	LOC110018047_2	0.234697	0.165186
LOC110018047_1	4.47378	3.09741	LOC110018047_1	4.78437	3.33183	LOC110018047_1	4.82619	3.39679
LOC110018049_1	0.71545	0.49534	LOC110018049_1	0.880873	0.613439	LOC110018049_1	0.765211	0.538574
LOC110018026_1	95.03	65.7938	LOC110018026_1	91.05	63.4071	LOC110018026_1	92.3516	64.9993
LOC110035368_1	0.29891	0.206949	LOC110035368_1	0.256585	0.178685	LOC110035368_1	0.157818	0.111077
LOC110022056_1	16.1057	11.1508	LOC110022056_1	14.9476	10.4095	LOC110022056_1	15.3592	10.8102
LOC110031753_1	12.7803	8.84844	LOC110031753_1	15.5066	10.7988	LOC110031753_1	15.7898	11.1132
LOC110039551_1	6.85197	4.74395	LOC110039551_1	6.22129	4.3325	LOC110039551_1	6.0938	4.28897
LOC110027936_1	3.10399	2.14904	LOC110027936_1	1.94712	1.35597	LOC110027936_1	2.60394	1.83272
LOC110027924_1	125.982	87.2232	LOC110027924_1	142.4	99.167	LOC110027924_1	141.958	99.9139
LOC110017835_1	104.884	72.6159	LOC110017835_1	113.841	79.2787	LOC110017835_1	109.555	77.1078
LOC110018033_1	6.83179	4.72997	LOC110018033_1	15.2059	10.5894	LOC110018033_1	14.011	9.86128
LOC110021803_2	1.58257	1.09569	LOC110021803_2	1.82266	1.2693	LOC110021803_2	1.74687	1.22949
LOC110021803_1	10.6665	7.38496	LOC110021803_1	11.8421	8.24681	LOC110021803_1	11.0267	7.7609
LOC110031551_1	176.617	122.28	LOC110031551_1	163.858	114.111	LOC110031551_1	172.235	121.223
LOC110026740_1	109.729	75.9709	LOC110026740_1	113.457	79.0114	LOC110026740_1	111.319	78.349
LOC110026740_2	13.5179	9.35907	LOC110026740_2	14.981	10.4328	LOC110026740_2	15.4248	10.8564
LOC110021463_1	0.102442	0.0709255	LOC110021463_1	0.16458	0.114613	LOC110021463_1	0.165521	0.116498
LOC110038698_1	0.0100724	0.00697363	LOC110038698_1	0.00368176	0.00256398	LOC110038698_1	0.00314018	0.00221014
LOC110024290_3	0.0957313	0.0662794	LOC110024290_3	0.351092	0.2445	LOC110024290_3	0.487471	0.343094
LOC110024290_4	28.0865	19.4456	LOC110024290_4	29.8598	20.7943	LOC110024290_4	30.0706	21.1644
LOC110024290_2	11.1572	7.72463	LOC110024290_2	14.7331	10.2601	LOC110024290_2	15.3924	10.8335
LOC110024290_1	7.01805	4.85893	LOC110024290_1	8.85171	6.16432	LOC110024290_1	9.54379	6.71716
LOC110024290_5	12.0095	8.31478	LOC110024290_5	13.2597	9.23403	LOC110024290_5	14.2263	10.0128
LOC110024290_6	29.3765	20.3387	LOC110024290_6	41.6297	28.9909	LOC110024290_6	38.933	27.402
LOC110024290_7	0	0	LOC110024290_7	0	0	LOC110024290_7	0	0
LOC110034065_1	9.38398	6.49698	LOC110034065_1	10.3116	7.181	LOC110034065_1	9.54489	6.71793
LOC110023866_1	97.3734	67.4163	LOC110023866_1	96.6313	67.2939	LOC110023866_1	90.784	63.896
LOC110034144_1	2.45763	1.70153	LOC110034144_1	2.26776	1.57927	LOC110034144_1	2.12562	1.49607
LOC110026524_1	3.3865	2.34463	LOC110026524_1	5.17762	3.60569	LOC110026524_1	4.65322	3.27505
LOC110018037_1	3.13156	2.16813	LOC110018037_1	3.57389	2.48886	LOC110018037_1	3.5949	2.53018
LOC110026820_1	0.353684	0.244873	LOC110026820_1	0.251626	0.175232	LOC110026820_1	0.169431	0.11925
LOC110018073_1	137.33	95.0798	LOC110018073_1	140.154	97.6033	LOC110018073_1	142.026	99.9612
LOC110038267_1	7.19056	4.97837	LOC110038267_1	9.84245	6.85427	LOC110038267_1	10.0787	7.09361
LOC110034571_1	0	0	LOC110034571_1	0	0	LOC110034571_1	0	0
LOC110023668_1	268.065	185.594	LOC110023668_1	302.7	210.8	LOC110023668_1	295.985	208.322
LOC110039343_1	0.185561	0.128473	LOC110039343_1	0.205745	0.143281	LOC110039343_1	0.168731	0.118757
LOC110034675_1	42.3804	29.3419	LOC110034675_1	45.2455	31.5089	LOC110034675_1	43.8875	30.8891
LOC110037224_1	4.92721	3.41134	LOC110037224_1	6.29537	4.38409	LOC110037224_1	6.2333	4.38715
LOC110023358_1	939.686	650.59	LOC110023358_1	883.642	615.368	LOC110023358_1	936.581	659.189
LOC110023768_1	29.4647	20.3998	LOC110023768_1	29.41	20.4811	LOC110023768_1	31.2719	22.0099
LOC110023768_2	18.6321	12.8999	LOC110023768_2	18.0893	12.5974	LOC110023768_2	17.1626	12.0795
LOC110023768_3	2.01493	1.39503	LOC110023768_3	1.70058	1.18428	LOC110023768_3	1.72279	1.21254
LOC110023768_4	2.21859	1.53604	LOC110023768_4	1.69524	1.18056	LOC110023768_4	1.79075	1.26038
LOC110023768_5	65.7472	45.5199	LOC110023768_5	68.4056	47.6376	LOC110023768_5	74.9832	52.7751
LOC110031745_1	4.3378	3.00326	LOC110031745_1	4.84162	3.3717	LOC110031745_1	5.05304	3.55645
LOC110017922_1	0.0872527	0.0604092	LOC110017922_1	0.117208	0.0816236	LOC110017922_1	0.107107	0.0753849
LOC110017921_1	19.9541	13.8152	LOC110017921_1	23.629	16.4552	LOC110017921_1	24.7778	17.4392
LOC110017921_2	0	0	LOC110017921_2	0.242621	0.168961	LOC110017921_2	0.129332	0.0910272
LOC110036508_1	10.6423	7.36815	LOC110036508_1	9.27971	6.46238	LOC110036508_1	9.74584	6.85937
LOC110036508_2	0.0894546	0.0619337	LOC110036508_2	0.152592	0.106265	LOC110036508_2	0.0911019	0.0641198
LOC110039410_1	83.5174	57.8231	LOC110039410_1	85.7492	59.7157	LOC110039410_1	82.6324	58.1587
LOC110025435_1	18.1571	12.571	LOC110025435_1	22.1697	15.439	LOC110025435_1	23.461	16.5124
LOC110025441_1	107.366	74.3345	LOC110025441_1	115.884	80.7012	LOC110025441_1	108.824	76.5928
LOC110029999_1	26.6453	18.4478	LOC110029999_1	26.9074	18.7383	LOC110029999_1	26.2573	18.4806
LOC110028718_1	16.0695	11.1257	LOC110028718_1	15.0561	10.485	LOC110028718_1	12.7962	9.00631
LOC110031229_1	36.2704	25.1117	LOC110031229_1	38.8975	27.0882	LOC110031229_1	42.9805	30.2507
LOC110027788_1	42.4203	29.3696	LOC110027788_1	39.8774	27.7706	LOC110027788_1	38.7673	27.2854
LOC110037886_1	73.4663	50.8643	LOC110037886_1	24.3465	16.9549	LOC110037886_1	27.0511	19.0392
LOC110034888_1	6.68899	4.6311	LOC110034888_1	6.08433	4.23712	LOC110034888_1	6.25607	4.40318
LOC110034991_1	0.591031	0.409199	LOC110034991_1	1.43337	0.998197	LOC110034991_1	1.65433	1.16436
LOC110030045_2	62.7756	43.4625	LOC110030045_2	50.1509	34.925	LOC110030045_2	54.8382	38.5965
LOC110030045_1	4.51978	3.12926	LOC110030045_1	2.91113	2.02731	LOC110030045_1	3.23118	2.27418
LOC110020955_1	20.4811	14.1801	LOC110020955_1	20.0971	13.9956	LOC110020955_1	20.4495	14.3929
LOC110017885_2	14.8799	10.3021	LOC110017885_2	16.788	11.6911	LOC110017885_2	16.9446	11.9261
LOC110017885_1	22.9871	15.9151	LOC110017885_1	24.2376	16.879	LOC110017885_1	23.0185	16.201
LOC110035097_1	3.96477	2.745	LOC110035097_1	1.78773	1.24497	LOC110035097_1	1.9362	1.36275
LOC110017880_1	42.1181	29.1604	LOC110017880_1	27.9298	19.4503	LOC110017880_1	29.0404	20.4394
LOC110032146_1	6.00492	4.15749	LOC110032146_1	6.12607	4.26619	LOC110032146_1	5.89201	4.14695
LOC110039387_1	0.10106	0.0699685	LOC110039387_1	0.135532	0.0943846	LOC110039387_1	0.119778	0.0843031
LOC110035205_1	0	0	LOC110035205_1	0.0276491	0.0192548	LOC110035205_1	0.0294774	0.0207469
LOC110035137_1	3.61933	2.50583	LOC110035137_1	1.22518	0.853216	LOC110035137_1	0.404738	0.284865
LOC110030181_1	14.6833	10.166	LOC110030181_1	14.2474	9.92188	LOC110030181_1	14.5913	10.2697
LOC110035419_1	0	0	LOC110035419_1	0	0	LOC110035419_1	0	0
LOC110018099_1	138.049	95.5777	LOC110018099_1	139.785	97.3464	LOC110018099_1	144.587	101.764
LOC110039583_1	6.19005	4.28567	LOC110039583_1	6.07879	4.23326	LOC110039583_1	6.7166	4.72731
LOC110039583_2	0.160443	0.111082	LOC110039583_2	0.106737	0.0743313	LOC110039583_2	0.28011	0.197149
LOC110017846_1	1.28261	0.888016	LOC110017846_1	1.70733	1.18898	LOC110017846_1	1.55782	1.09643
LOC110017930_1	44.5575	30.8493	LOC110017930_1	50.0435	34.8502	LOC110017930_1	50.9261	35.8431
LOC110022961_2	43.2755	29.9617	LOC110022961_2	60.7514	42.3072	LOC110022961_2	55.3261	38.9399
LOC110022961_1	1.79031	1.23952	LOC110022961_1	1.81395	1.26323	LOC110022961_1	1.97705	1.3915
LOC110023901_1	0.571216	0.39548	LOC110023901_1	0.662579	0.461419	LOC110023901_1	0.717725	0.505153
LOC110023901_4	0.065651	0.0454533	LOC110023901_4	0.151183	0.105284	LOC110023901_4	0.103474	0.0728274
LOC110023901_3	0	0	LOC110023901_3	0	0	LOC110023901_3	0	0
LOC110023901_2	0.211587	0.146492	LOC110023901_2	0.352395	0.245407	LOC110023901_2	0.44496	0.313174
LOC110023901_5	4.05807	2.8096	LOC110023901_5	5.66628	3.94599	LOC110023901_5	4.58537	3.22729
LOC110027466_1	29.766	20.6084	LOC110027466_1	29.7897	20.7455	LOC110027466_1	28.7512	20.2358
LOC110035693_1	0.516459	0.357569	LOC110035693_1	0.30658	0.213502	LOC110035693_1	0.29304	0.206249
LOC110035693_2	3.11431	2.15618	LOC110035693_2	3.77146	2.62644	LOC110035693_2	3.44042	2.42145
LOC110035693_3	18.8789	13.0707	LOC110035693_3	23.0839	16.0756	LOC110035693_3	22.7531	16.0142
LOC110018009_4	0.0166705	0.0115418	LOC110018009_4	0.0853097	0.0594096	LOC110018009_4	0.0181902	0.0128027
LOC110018009_3	0.163938	0.113502	LOC110018009_3	0.117451	0.0817929	LOC110018009_3	0.0715531	0.0503609
LOC110018009_2	39.0501	27.0362	LOC110018009_2	41.3429	28.7911	LOC110018009_2	42.9497	30.2291
LOC110018009_1	7.83732	5.42615	LOC110018009_1	6.98154	4.86193	LOC110018009_1	6.0531	4.26032
LOC110018010_1	110.961	76.8236	LOC110018010_1	126.117	87.8278	LOC110018010_1	133.928	94.2619
LOC110024986_2	5.54154	3.83667	LOC110024986_2	6.01992	4.19226	LOC110024986_2	6.02313	4.23923
LOC110024986_1	0	0	LOC110024986_1	0	0	LOC110024986_1	0	0
LOC110024978_1	30.6554	21.2242	LOC110024978_1	31.7619	22.119	LOC110024978_1	32.3846	22.7931
LOC110035524_1	2.90172	2.009	LOC110035524_1	3.55286	2.47421	LOC110035524_1	3.83561	2.6996
LOC110039419_1	60.4992	41.8865	LOC110039419_1	62.9295	43.824	LOC110039419_1	60.4986	42.5804
LOC110031387_1	2.32154	1.60731	LOC110031387_1	2.20884	1.53824	LOC110031387_1	2.87092	2.02063
LOC110031387_2	16.601	11.4937	LOC110031387_2	17.5376	12.2131	LOC110031387_2	16.5135	11.6226
LOC110035607_1	0.215683	0.149327	LOC110035607_1	0.170577	0.11879	LOC110035607_1	0.235344	0.165641
LOC110035689_1	0.263394	0.18236	LOC110035689_1	0.237864	0.165648	LOC110035689_1	0.321217	0.226081
LOC110030540_1	8.8412	6.12119	LOC110030540_1	5.09623	3.54901	LOC110030540_1	4.14024	2.914
LOC110029317_1	4.03955	2.79677	LOC110029317_1	3.77154	2.62649	LOC110029317_1	3.35273	2.35974
LOC110035779_1	2.82667	1.95704	LOC110035779_1	2.2825	1.58953	LOC110035779_1	2.60367	1.83253
LOC110017830_1	11.0662	7.66168	LOC110017830_1	11.2846	7.85858	LOC110017830_1	11.1827	7.87064
LOC110027992_1	40.5467	28.0724	LOC110027992_1	39.3981	27.4368	LOC110027992_1	39.9318	28.105
LOC110038609_1	33.0051	22.851	LOC110038609_1	34.6395	24.1229	LOC110038609_1	31.303	22.0318
LOC110037214_1	1.78187	1.23367	LOC110037214_1	1.77257	1.23442	LOC110037214_1	1.83527	1.29171
LOC110023316_1	0.373953	0.258905	LOC110023316_1	0.492086	0.342688	LOC110023316_1	0.514575	0.362171
LOC110017920_1	63.9329	44.2638	LOC110017920_1	67.7262	47.1645	LOC110017920_1	68.0089	47.8664
LOC110025684_1	90.4732	62.6389	LOC110025684_1	101.757	70.8634	LOC110025684_1	92.2613	64.9358
LOC110027707_1	63.2619	43.7993	LOC110027707_1	60.0222	41.7994	LOC110027707_1	57.5714	40.5202
LOC110024639_1	25.9789	17.9864	LOC110024639_1	37.0226	25.7825	LOC110024639_1	35.8777	25.2517
LOC110031713_1	3.72102	2.57624	LOC110031713_1	3.52386	2.45401	LOC110031713_1	3.39908	2.39236
LOC110032726_1	0.179859	0.124525	LOC110032726_1	0.128858	0.0897364	LOC110032726_1	0.300925	0.211798
LOC110032726_2	3.80106	2.63166	LOC110032726_2	3.38906	2.36014	LOC110032726_2	3.41376	2.40269
LOC110032726_3	5.34601	3.7013	LOC110032726_3	5.7571	4.00924	LOC110032726_3	5.72374	4.02851
LOC110036714_1	9.55224	6.61347	LOC110036714_1	11.7456	8.17961	LOC110036714_1	11.0093	7.74865
LOC110033932_1	3.03024	2.09798	LOC110033932_1	1.11294	0.77505	LOC110033932_1	1.234	0.868517
LOC110035864_1	0	0	LOC110035864_1	0.0124517	0.00867133	LOC110035864_1	0.0132751	0.00934331
LOC110039455_2	44.548	30.8427	LOC110039455_2	51.8031	36.0756	LOC110039455_2	49.9593	35.1626
LOC110039455_1	19.1949	13.2895	LOC110039455_1	18.6871	13.0137	LOC110039455_1	16.688	11.7454
LOC110018004_1	7.75738	5.37081	LOC110018004_1	6.56989	4.57527	LOC110018004_1	6.91626	4.86784
LOC110037900_1	4.23652	2.93315	LOC110037900_1	2.65519	1.84907	LOC110037900_1	2.23345	1.57196
LOC110025448_1	36.2221	25.0783	LOC110025448_1	40.1232	27.9418	LOC110025448_1	37.9391	26.7025
LOC110036328_1	0	0	LOC110036328_1	0.0136611	0.00951356	LOC110036328_1	0	0
LOC110027702_1	5.8962	4.08222	LOC110027702_1	6.57551	4.57917	LOC110027702_1	6.43823	4.53139
LOC110031624_1	9.90642	6.85869	LOC110031624_1	10.9979	7.65889	LOC110031624_1	10.6823	7.51847
LOC110036042_1	5.47246	3.78885	LOC110036042_1	5.30433	3.69393	LOC110036042_1	4.911	3.45648
LOC110039396_1	2.27539	1.57536	LOC110039396_1	3.56733	2.48428	LOC110039396_1	3.92737	2.76418
LOC110031766_1	37.3527	25.8611	LOC110031766_1	41.9262	29.1973	LOC110031766_1	43.0943	30.3308
LOC110035420_1	47.6265	32.9741	LOC110035420_1	52.401	36.492	LOC110035420_1	50.9215	35.8398
LOC110039469_4	9.47717	6.5615	LOC110039469_4	13.3869	9.32259	LOC110039469_4	10.9849	7.73141
LOC110039469_3	3.41467	2.36414	LOC110039469_3	3.8355	2.67104	LOC110039469_3	4.57337	3.21885
LOC110039469_2	12.8508	8.89722	LOC110039469_2	10.1122	7.04214	LOC110039469_2	10.9291	7.69219
LOC110039469_1	0.804859	0.557242	LOC110039469_1	1.41977	0.988726	LOC110039469_1	1.91144	1.34532
LOC110036204_1	3.10706	2.15117	LOC110036204_1	3.09329	2.15416	LOC110036204_1	2.52731	1.77879
LOC110035857_1	85.3102	59.0644	LOC110035857_1	82.6828	57.5802	LOC110035857_1	83.3053	58.6324
LOC110023483_2	5.55201	3.84392	LOC110023483_2	7.88105	5.48835	LOC110023483_2	7.57894	5.33425
LOC110023483_1	54.4983	37.7318	LOC110023483_1	54.9996	38.3016	LOC110023483_1	50.8265	35.773
LOC110026822_1	20.2943	14.0507	LOC110026822_1	16.4206	11.4353	LOC110026822_1	16.4754	11.5958
LOC110036296_1	0.695621	0.481612	LOC110036296_1	0.889943	0.619756	LOC110036296_1	0.972512	0.684478
LOC110036377_1	1.93761	1.3415	LOC110036377_1	2.24649	1.56445	LOC110036377_1	2.47763	1.74382
LOC110028977_1	2.59012	1.79326	LOC110028977_1	2.53655	1.76645	LOC110028977_1	2.54647	1.79227
LOC110027643_1	16.7399	11.5898	LOC110027643_1	18.2026	12.6763	LOC110027643_1	17.6748	12.4399
LOC110022214_3	0.0268313	0.0185766	LOC110022214_3	0.00686533	0.00478101	LOC110022214_3	0	0
LOC110022214_2	10.4142	7.21025	LOC110022214_2	10.9836	7.64897	LOC110022214_2	10.1402	7.13695
LOC110022214_1	0.624019	0.432038	LOC110022214_1	0.623818	0.434426	LOC110022214_1	0.601729	0.423512
LOC110022214_4	0	0	LOC110022214_4	0.025921	0.0180514	LOC110022214_4	0	0
LOC110030009_1	2.00067	1.38516	LOC110030009_1	0.4818	0.335525	LOC110030009_1	0.614557	0.432541
LOC110031874_1	15.2183	10.5364	LOC110031874_1	10.3788	7.22777	LOC110031874_1	11.4802	8.08007
LOC110033105_1	64.1584	44.4199	LOC110033105_1	69.2379	48.2172	LOC110033105_1	66.3501	46.6988
LOC110033105_2	140.202	97.0686	LOC110033105_2	146.494	102.018	LOC110033105_2	146.261	102.942
LOC110031651_1	34.0597	23.5812	LOC110031651_1	36.3612	25.3219	LOC110031651_1	34.9149	24.574
LOC110036541_1	0	0	LOC110036541_1	0	0	LOC110036541_1	0	0
LOC110018109_4	0	0	LOC110018109_4	0.430884	0.300067	LOC110018109_4	0.42404	0.29845
LOC110018109_3	4.92171	3.40753	LOC110018109_3	3.08475	2.14822	LOC110018109_3	1.25637	0.884265
LOC110018109_2	24.357	16.8635	LOC110018109_2	26.1334	18.1992	LOC110018109_2	28.9622	20.3843
LOC110018109_1	0.68233	0.47241	LOC110018109_1	1.54313	1.07463	LOC110018109_1	1.46504	1.03113
LOC110018042_1	4.61334	3.19404	LOC110018042_1	11.6649	8.12344	LOC110018042_1	8.67378	6.10482
LOC110039453_1	98.0971	67.9173	LOC110039453_1	101.713	70.8329	LOC110039453_1	109.642	77.1686
LOC110034668_1	5.11537	3.54162	LOC110034668_1	6.21429	4.32763	LOC110034668_1	6.38601	4.49463
LOC110034668_2	19.1814	13.2802	LOC110034668_2	21.813	15.1906	LOC110034668_2	21.3413	15.0205
LOC110034245_1	2.30871	1.59843	LOC110034245_1	2.21523	1.54269	LOC110034245_1	2.63913	1.85748
LOC110034245_2	0.84447	0.584667	LOC110034245_2	0.829021	0.577329	LOC110034245_2	0.601764	0.423536
LOC110036628_1	3.87716	2.68434	LOC110036628_1	8.19519	5.70712	LOC110036628_1	6.57583	4.62823
LOC110032707_1	35.5377	24.6045	LOC110032707_1	45.8493	31.9294	LOC110032707_1	42.0683	29.6087
LOC110032707_2	6.58485	4.55901	LOC110032707_2	9.65759	6.72553	LOC110032707_2	9.21474	6.48556
LOC110028246_1	22.4416	15.5374	LOC110028246_1	24.0412	16.7423	LOC110028246_1	23.8931	16.8166
LOC110035026_2	26.4112	18.2857	LOC110035026_2	26.575	18.5068	LOC110035026_2	27.0574	19.0437
LOC110035026_1	0.724474	0.501588	LOC110035026_1	1.75025	1.21887	LOC110035026_1	1.54427	1.08689
TRNAY-GUA_1_1	0	0	TRNAY-GUA_1_1	0	0	TRNAY-GUA_1_1	0	0
LOC110038992_1	3.14392	2.17668	LOC110038992_1	4.31039	3.00175	LOC110038992_1	3.52224	2.47904
LOC110034072_1	21.1431	14.6384	LOC110034072_1	21.3329	14.8562	LOC110034072_1	19.3132	13.5931
LOC110039181_2	0	0	LOC110039181_2	0	0	LOC110039181_2	0	0
LOC110039181_1	12.6808	8.77954	LOC110039181_1	11.1727	7.78063	LOC110039181_1	12.4974	8.79601
LOC110039181_3	0	0	LOC110039181_3	0	0	LOC110039181_3	0	0
LOC110039181_4	10.9529	7.58324	LOC110039181_4	8.91012	6.205	LOC110039181_4	8.8215	6.20879
LOC110030439_2	40.1182	27.7757	LOC110030439_2	42.8502	29.8408	LOC110030439_2	41.4579	29.1791
LOC110030439_1	1.24936	0.864995	LOC110030439_1	2.00108	1.39355	LOC110030439_1	2.24849	1.58254
LOC110019932_1	565.246	391.347	LOC110019932_1	529.994	369.087	LOC110019932_1	564.864	397.565
LOC110021427_1	6.8851	4.76688	LOC110021427_1	5.69998	3.96946	LOC110021427_1	5.70552	4.01569
LOC110033816_1	29.7899	20.625	LOC110033816_1	25.8883	18.0286	LOC110033816_1	27.0203	19.0176
LOC110035305_1	0.892803	0.61813	LOC110035305_1	0.425374	0.29623	LOC110035305_1	0.470299	0.331008
LOC110017814_1	21.5758	14.9379	LOC110017814_1	21.9968	15.3185	LOC110017814_1	20.919	14.7233
LOC110027369_2	82.8541	57.3638	LOC110027369_2	72.6194	50.5721	LOC110027369_2	71.8129	50.5437
LOC110027369_1	7.32741	5.07312	LOC110027369_1	9.2434	6.4371	LOC110027369_1	11.0608	7.78486
LOC110031720_1	42.5884	29.486	LOC110031720_1	43.555	30.3317	LOC110031720_1	43.0219	30.2799
LOC110036803_1	0.544953	0.377297	LOC110036803_1	0.376481	0.262181	LOC110036803_1	0.564899	0.39759
LOC110030406_1	0.393685	0.272567	LOC110030406_1	0.105529	0.0734903	LOC110030406_1	0.0818235	0.0575894
LOC110036884_1	93.1695	64.5057	LOC110036884_1	97.0483	67.5843	LOC110036884_1	90.1309	63.4364
LOC110030521_1	51.5216	35.6709	LOC110030521_1	52.5976	36.6289	LOC110030521_1	49.403	34.7711
LOC110031347_1	55.5984	38.4934	LOC110031347_1	54.3096	37.8211	LOC110031347_1	56.875	40.03
LOC110036976_1	11.0755	7.66807	LOC110036976_1	12.4063	8.63974	LOC110036976_1	12.9596	9.12131
LOC110037063_1	7.29658	5.05177	LOC110037063_1	7.4679	5.20064	LOC110037063_1	7.52145	5.29378
LOC110028400_1	4.35028	3.01191	LOC110028400_1	4.71519	3.28366	LOC110028400_1	4.57565	3.22046
LOC110037245_1	0.74747	0.517509	LOC110037245_1	0.819665	0.570814	LOC110037245_1	1.0098	0.710723
LOC110017806_1	5.13141	3.55272	LOC110017806_1	6.52762	4.54583	LOC110017806_1	6.04593	4.25527
LOC110037330_1	0.613496	0.424752	LOC110037330_1	1.13022	0.787085	LOC110037330_1	1.0443	0.735003
LOC110029534_1	14.3162	9.91176	LOC110029534_1	13.6293	9.49143	LOC110029534_1	14.0582	9.89453
LOC110029086_1	217.659	150.695	LOC110029086_1	230.142	160.27	LOC110029086_1	221.305	155.76
LOC110037413_1	0	0	LOC110037413_1	0.0172807	0.0120342	LOC110037413_1	0	0
LOC110039543_1	24.7843	17.1594	LOC110039543_1	19.9718	13.9083	LOC110039543_1	18.9101	13.3094
LOC110035520_1	4.31558	2.98788	LOC110035520_1	6.22784	4.33706	LOC110035520_1	6.94104	4.88528
LOC110021034_5	0	0	LOC110021034_5	0	0	LOC110021034_5	0	0
LOC110021034_4	0.214758	0.148687	LOC110021034_4	0.196096	0.136561	LOC110021034_4	0.11487	0.0808484
LOC110021034_2	23.9294	16.5674	LOC110021034_2	28.1463	19.601	LOC110021034_2	24.2043	17.0356
LOC110021034_3	0.369827	0.256049	LOC110021034_3	0.900063	0.626803	LOC110021034_3	0.549002	0.386401
LOC110021034_1	0.382416	0.264765	LOC110021034_1	0.727819	0.506852	LOC110021034_1	0.534489	0.376187
LOC110023575_1	38.738	26.8202	LOC110023575_1	40.203	27.9973	LOC110023575_1	39.184	27.5787
LOC110023559_1	5.21307	3.60925	LOC110023559_1	4.38872	3.0563	LOC110023559_1	4.06434	2.86059
LOC110023559_2	3.06602	2.12275	LOC110023559_2	5.35187	3.72704	LOC110023559_2	4.96573	3.495
LOC110023585_1	0.569159	0.394056	LOC110023585_1	0.67961	0.47328	LOC110023585_1	0.807356	0.568237
LOC110039479_1	0.564416	0.390772	LOC110039479_1	0.655824	0.456715	LOC110039479_1	0.768023	0.540554
LOC110039479_2	0.724543	0.501636	LOC110039479_2	0.664463	0.462731	LOC110039479_2	0.634039	0.446252
LOC110039479_3	0	0	LOC110039479_3	0.0120767	0.0084102	LOC110039479_3	0.0343341	0.0241652
LOC110039594_1	20.0356	13.8716	LOC110039594_1	22.1303	15.4115	LOC110039594_1	22.1867	15.6156
LOC110031916_1	51.115	35.3894	LOC110031916_1	51.3089	35.7314	LOC110031916_1	49.0786	34.5427
LOC110038480_1	113.556	78.6199	LOC110038480_1	117.485	81.8165	LOC110038480_1	118.47	83.3818
LOC110026668_1	139.693	96.716	LOC110026668_1	122.268	85.1476	LOC110026668_1	119.659	84.2188
LOC110039337_1	32.4553	22.4703	LOC110039337_1	17.9147	12.4758	LOC110039337_1	19.122	13.4586
LOC110023661_1	46.6446	32.2943	LOC110023661_1	51.5164	35.876	LOC110023661_1	50.0182	35.204
LOC110026833_1	20.4372	14.1496	LOC110026833_1	19.9432	13.8884	LOC110026833_1	20.003	14.0786
LOC110026843_1	0	0	LOC110026843_1	0.0505987	0.0352369	LOC110026843_1	0.0539446	0.0379676
LOC110026843_2	1.66635	1.15369	LOC110026843_2	1.57698	1.0982	LOC110026843_2	1.63559	1.15117
LOC110027337_2	0.3165	0.219128	LOC110027337_2	0	0	LOC110027337_2	0	0
LOC110027337_3	0	0	LOC110027337_3	0.165885	0.115522	LOC110027337_3	0.333838	0.234963
LOC110027337_1	2.10861	1.45989	LOC110027337_1	2.64369	1.84107	LOC110027337_1	3.04264	2.14149
LOC110027337_4	9.01563	6.24195	LOC110027337_4	10.8835	7.57923	LOC110027337_4	10.9678	7.71944
LOC110023679_1	72.119	49.9314	LOC110023679_1	77.0865	53.6829	LOC110023679_1	77.4405	54.5046
LOC110017809_1	59.5147	41.2049	LOC110017809_1	64.6718	45.0374	LOC110017809_1	68.1505	47.966
LOC110029219_4	41.9729	29.0599	LOC110029219_4	42.1447	29.3495	LOC110029219_4	42.9501	30.2293
LOC110029219_3	0	0	LOC110029219_3	0	0	LOC110029219_3	0	0
LOC110029219_2	0	0	LOC110029219_2	0	0	LOC110029219_2	0	0
LOC110029219_1	0.0169749	0.0117525	LOC110029219_1	0.00579116	0.00403296	LOC110029219_1	0.00617411	0.00434549
LOC110024767_1	4.21918	2.92114	LOC110024767_1	4.26937	2.97318	LOC110024767_1	4.19307	2.95119
LOC110024946_1	1.21041	0.838024	LOC110024946_1	1.2738	0.887071	LOC110024946_1	1.22489	0.862107
LOC110024856_1	7.4968	5.19039	LOC110024856_1	8.15775	5.68105	LOC110024856_1	8.13851	5.72808
LOC110039605_1	1.15105	0.796929	LOC110039605_1	0.98704	0.687374	LOC110039605_1	0.848637	0.597292
LOC110037671_1	1.4549	1.00729	LOC110037671_1	1.10655	0.770598	LOC110037671_1	1.3108	0.922573
LOC110022067_1	13.5947	9.41227	LOC110022067_1	14.5235	10.1141	LOC110022067_1	13.8333	9.7362
LOC110037142_1	18.3735	12.7209	LOC110037142_1	21.2473	14.7966	LOC110037142_1	20.3301	14.3088
LOC110030955_1	18.9851	13.1443	LOC110030955_1	17.4999	12.1869	LOC110030955_1	18.4876	13.012
LOC110039542_1	4.98092	3.44853	LOC110039542_1	5.77444	4.02131	LOC110039542_1	6.03886	4.2503
LOC110039542_2	0.194706	0.134804	LOC110039542_2	0.581227	0.404766	LOC110039542_2	0.601957	0.423672
LOC110027229_2	0.232244	0.160794	LOC110027229_2	0.0452756	0.0315299	LOC110027229_2	0	0
LOC110027229_4	1.87834	1.30047	LOC110027229_4	1.40912	0.981312	LOC110027229_4	1.55596	1.09512
LOC110027229_3	0.649061	0.449376	LOC110027229_3	0.830376	0.578273	LOC110027229_3	1.04088	0.732598
LOC110027229_5	4.32077	2.99148	LOC110027229_5	7.30018	5.08384	LOC110027229_5	7.01318	4.93605
LOC110027229_1	4.65858	3.22536	LOC110027229_1	5.58044	3.88621	LOC110027229_1	5.77849	4.06705
LOC110027229_6	4.40018	3.04645	LOC110027229_6	1.81222	1.26203	LOC110027229_6	1.51392	1.06554
LOC110027723_2	11.3132	7.83268	LOC110027723_2	12.4054	8.63912	LOC110027723_2	12.6297	8.88912
LOC110027723_1	1.19207	0.825327	LOC110027723_1	1.02385	0.713009	LOC110027723_1	0.920406	0.647804
LOC110020772_1	46.2894	32.0484	LOC110020772_1	48.9788	34.1088	LOC110020772_1	46.949	33.0439
LOC110037999_1	0.236517	0.163752	LOC110037999_1	0.3411	0.237541	LOC110037999_1	0.328463	0.23118
LOC110027173_2	2.3096	1.59905	LOC110027173_2	3.25027	2.26348	LOC110027173_2	3.15018	2.21717
LOC110027173_1	1.20028	0.831009	LOC110027173_1	1.54953	1.07909	LOC110027173_1	1.59743	1.12431
LOC110017985_1	5.95526	4.12311	LOC110017985_1	6.09205	4.2425	LOC110017985_1	6.06492	4.26864
LOC110021084_1	0.845785	0.585577	LOC110021084_1	1.5269	1.06333	LOC110021084_1	1.35015	0.950268
LOC110021402_1	0.153433	0.106229	LOC110021402_1	0.126965	0.0884185	LOC110021402_1	0.124675	0.0877492
LOC110021402_2	0.541808	0.375119	LOC110021402_2	0.267362	0.186191	LOC110021402_2	0.199077	0.140115
LOC110021402_3	13.0208	9.01489	LOC110021402_3	13.8403	9.63835	LOC110021402_3	13.6276	9.59142
LOC110038098_1	0.0237649	0.0164536	LOC110038098_1	0.0243229	0.0169384	LOC110038098_1	0.0259313	0.0182511
LOC110023438_2	1.40293	0.971319	LOC110023438_2	1.34085	0.93377	LOC110023438_2	1.42952	1.00613
LOC110023438_1	7.85561	5.43882	LOC110023438_1	8.46397	5.8943	LOC110023438_1	7.5969	5.34689
LOC110023438_3	0	0	LOC110023438_3	0	0	LOC110023438_3	0	0
LOC110023438_4	0.161712	0.111961	LOC110023438_4	0.159866	0.111331	LOC110023438_4	0.160412	0.112902
LOC110030615_2	10.7853	7.46718	LOC110030615_2	13.0296	9.07382	LOC110030615_2	11.9601	8.4178
LOC110030615_1	37.4838	25.9518	LOC110030615_1	35.5018	24.7234	LOC110030615_1	34.9045	24.5666
LOC110038193_1	2.24612	1.5551	LOC110038193_1	2.56348	1.7852	LOC110038193_1	2.71536	1.91114
LOC110021838_4	3.96886	2.74783	LOC110021838_4	5.10118	3.55245	LOC110021838_4	3.86066	2.71723
LOC110021838_5	5.21267	3.60898	LOC110021838_5	6.0381	4.20492	LOC110021838_5	5.78354	4.0706
LOC110021838_1	0.717562	0.496802	LOC110021838_1	1.10162	0.767164	LOC110021838_1	1.24521	0.876411
LOC110021838_3	0	0	LOC110021838_3	0	0	LOC110021838_3	0	0
LOC110021838_2	0.603641	0.417929	LOC110021838_2	0.171615	0.119513	LOC110021838_2	1.04289	0.734013
LOC110021838_6	3.99199	2.76385	LOC110021838_6	3.93239	2.73851	LOC110021838_6	3.44886	2.42739
LOC110021872_1	3.46065	2.39598	LOC110021872_1	3.14836	2.19252	LOC110021872_1	3.06286	2.15571
LOC110021838_7	0.0514107	0.0355941	LOC110021838_7	0	0	LOC110021838_7	0	0
LOC110033209_3	0.205509	0.142284	LOC110033209_3	0.15074	0.104975	LOC110033209_3	0.186869	0.131523
LOC110033209_2	0.214238	0.148327	LOC110033209_2	0.146179	0.101799	LOC110033209_2	0.124676	0.0877503
LOC110033209_1	6.97251	4.8274	LOC110033209_1	7.13079	4.96587	LOC110033209_1	7.19092	5.06115
LOC110039378_1	18.8383	13.0426	LOC110039378_1	20.5841	14.3347	LOC110039378_1	19.3723	13.6347
LOC110038280_1	14.6992	10.177	LOC110038280_1	16.8789	11.7545	LOC110038280_1	16.3357	11.4975
LOC110029790_1	5.56643	3.8539	LOC110029790_1	6.89101	4.79889	LOC110029790_1	5.78488	4.07154
LOC110029790_2	2.83964	1.96602	LOC110029790_2	2.29408	1.5976	LOC110029790_2	2.60832	1.8358
LOC110039353_1	81.3813	56.3441	LOC110039353_1	86.9929	60.5817	LOC110039353_1	82.3365	57.9505
LOC110039295_1	1.62913	1.12792	LOC110039295_1	1.70141	1.18486	LOC110039295_1	1.59625	1.12348
LOC110031845_1	3.31071	2.29216	LOC110031845_1	3.7722	2.62695	LOC110031845_1	3.85625	2.71412
LOC110038565_1	9.86678	6.83125	LOC110038565_1	10.0813	7.02058	LOC110038565_1	12.9195	9.09305
LOC110038565_2	19.1192	13.2371	LOC110038565_2	21.7733	15.1629	LOC110038565_2	17.8132	12.5374
LOC110028391_1	65.4524	45.3158	LOC110028391_1	73.5231	51.2014	LOC110028391_1	75.2427	52.9577
LOC110028370_1	6.527	4.51896	LOC110028370_1	5.92446	4.12579	LOC110028370_1	6.55016	4.61016
LOC110028370_2	0.391768	0.27124	LOC110028370_2	0.55849	0.388932	LOC110028370_2	0	0
LOC110028370_3	0.513582	0.355577	LOC110028370_3	1.08507	0.755644	LOC110028370_3	1.14482	0.80575
LOC110036785_1	12.4724	8.63527	LOC110036785_1	15.3557	10.6937	LOC110036785_1	15.0045	10.5606
LOC110037205_1	23.079	15.9787	LOC110037205_1	30.2098	21.0381	LOC110037205_1	28.6638	20.1743
LOC110031016_1	11.2687	7.80185	LOC110031016_1	11.3293	7.88974	LOC110031016_1	9.44688	6.64895
LOC110025312_1	74.9386	51.8836	LOC110025312_1	83.237	57.9661	LOC110025312_1	78.5631	55.2947
LOC110027497_2	12.0993	8.37689	LOC110027497_2	13.0891	9.11524	LOC110027497_2	12.4825	8.78548
LOC110027497_1	0.689151	0.477132	LOC110027497_1	0.681365	0.474502	LOC110027497_1	0.868786	0.611473
LOC110022841_1	50.2219	34.771	LOC110022841_1	52.6318	36.6527	LOC110022841_1	47.1662	33.1968
LOC110038361_1	0.619751	0.429083	LOC110038361_1	0.814022	0.566884	LOC110038361_1	0.924204	0.650478
LOC110038439_1	0	0	LOC110038439_1	0	0	LOC110038439_1	0	0
LOC110038524_1	93.5173	64.7465	LOC110038524_1	99.8045	69.5037	LOC110038524_1	101.514	71.4478
LOC110039593_1	3.77854	2.61607	LOC110039593_1	3.01991	2.10306	LOC110039593_1	3.44767	2.42656
LOC110039593_2	41.5342	28.7561	LOC110039593_2	37.0539	25.8043	LOC110039593_2	42.1943	29.6974
LOC110037973_1	29.3637	20.3299	LOC110037973_1	30.2929	21.0959	LOC110037973_1	29.0813	20.4681
LOC110036320_1	125.089	86.6052	LOC110036320_1	125.262	87.232	LOC110036320_1	126.536	89.0589
LOC110038610_1	3.66182	2.53525	LOC110038610_1	2.26841	1.57972	LOC110038610_1	2.22313	1.5647
LOC110038697_1	0	0	LOC110038697_1	0	0	LOC110038697_1	0	0
LOC110028123_1	7.59088	5.25553	LOC110028123_1	8.70088	6.05929	LOC110028123_1	6.70184	4.71692
LOC110028123_2	6.46918	4.47892	LOC110028123_2	7.04467	4.9059	LOC110028123_2	6.87132	4.8362
LOC110028123_3	22.5019	15.5791	LOC110028123_3	23.8905	16.6373	LOC110028123_3	24.0107	16.8993
LOC110021184_1	14.741	10.2059	LOC110021184_1	16.5086	11.4966	LOC110021184_1	16.5119	11.6215
LOC110021169_1	3.51039	2.43041	LOC110021169_1	4.42029	3.07828	LOC110021169_1	4.68243	3.29561
LOC110021169_2	0.446165	0.308902	LOC110021169_2	0.312439	0.217582	LOC110021169_2	0.273312	0.192364
LOC110021169_3	0	0	LOC110021169_3	0	0	LOC110021169_3	0	0
LOC110021199_1	0.28685	0.1986	LOC110021199_1	0.431204	0.30029	LOC110021199_1	0.440155	0.309792
LOC110038791_1	31.4196	21.7533	LOC110038791_1	30.9889	21.5806	LOC110038791_1	28.4652	20.0345
LOC110023934_3	8.07827	5.59297	LOC110023934_3	7.87993	5.48757	LOC110023934_3	8.47645	5.96594
LOC110023934_2	4.51607	3.12669	LOC110023934_2	4.60357	3.20592	LOC110023934_2	4.53263	3.19017
LOC110023934_1	138.476	95.8736	LOC110023934_1	151.687	105.635	LOC110023934_1	142.667	100.413
LOC110039478_2	0.415885	0.287937	LOC110039478_2	0.558666	0.389055	LOC110039478_2	0.510522	0.359318
LOC110039478_3	0	0	LOC110039478_3	0.711266	0.495325	LOC110039478_3	0.280852	0.19767
LOC110039478_1	0.464813	0.321812	LOC110039478_1	0.222997	0.155295	LOC110039478_1	0.158495	0.111553
LOC110032624_1	35.1357	24.3262	LOC110032624_1	32.9375	22.9376	LOC110032624_1	33.928	23.8794
LOC110039385_1	2.09116	1.44781	LOC110039385_1	2.25429	1.56988	LOC110039385_1	2.11346	1.4875
LOC110039435_1	13.6753	9.46807	LOC110039435_1	14.08	9.80529	LOC110039435_1	13.5142	9.5116
LOC110039054_1	30.7536	21.2922	LOC110039054_1	32.3963	22.5607	LOC110039054_1	31.3281	22.0495
LOC110034797_1	0.0569159	0.0394056	LOC110034797_1	0.0388349	0.0270446	LOC110034797_1	0.0621043	0.0437106
LOC110039411_1	0	0	LOC110039411_1	0	0	LOC110039411_1	0	0
LOC110039411_2	76.1972	52.755	LOC110039411_2	93.4393	65.071	LOC110039411_2	96.9619	68.2442
LOC110039411_4	11.3247	7.84061	LOC110039411_4	11.7599	8.18957	LOC110039411_4	13.1901	9.28351
LOC110039411_3	1.27905	0.885547	LOC110039411_3	1.02587	0.714413	LOC110039411_3	0.85886	0.604487
LOC110039220_1	0.457586	0.316808	LOC110039220_1	0.652626	0.454488	LOC110039220_1	0.69347	0.488082
LOC110039375_2	2.36464	1.63715	LOC110039375_2	2.7378	1.9066	LOC110039375_2	2.74146	1.92951
LOC110039375_1	0.124031	0.0858728	LOC110039375_1	0.354384	0.246793	LOC110039375_1	0.315788	0.22226
LOC110039375_3	12.1914	8.44068	LOC110039375_3	12.9542	9.0213	LOC110039375_3	12.7587	8.97991
LOC110039279_1	30.5624	21.1598	LOC110039279_1	20.8682	14.5326	LOC110039279_1	19.4137	13.6638
LOC110039289_1	38.2039	26.4504	LOC110039289_1	35.8448	24.9623	LOC110039289_1	34.9553	24.6024
LOC110033574_1	13.0884	9.06173	LOC110033574_1	13.246	9.22447	LOC110033574_1	12.7913	9.00283
LOC110037741_1	219.218	151.775	LOC110037741_1	174.197	121.311	LOC110037741_1	176.647	124.328
LOC110037732_1	0.0862802	0.0597359	LOC110037732_1	0.0735884	0.0512468	LOC110037732_1	0.0470727	0.0331309
LOC110039298_1	17.0543	11.8075	LOC110039298_1	18.1567	12.6443	LOC110039298_1	17.521	12.3317
LOC110025015_1	131.912	91.3293	LOC110025015_1	120.073	83.6185	LOC110025015_1	113.469	79.8625
LOC110025422_2	126.127	87.3241	LOC110025422_2	129.519	90.1969	LOC110025422_2	134.609	94.7412
LOC110025422_1	68.4282	47.3761	LOC110025422_1	58.1234	40.4771	LOC110025422_1	54.2336	38.171
LOC110030923_1	0.296385	0.205201	LOC110030923_1	0.29251	0.203704	LOC110030923_1	0.288752	0.203231
LOC110039341_1	191.048	132.272	LOC110039341_1	256.296	178.484	LOC110039341_1	219.551	154.525
LOC110029752_1	1.01101	0.699969	LOC110029752_1	0.833243	0.58027	LOC110029752_1	0.894149	0.629324
LOC110017867_1	0	0	LOC110017867_1	0	0	LOC110017867_1	0	0
LOC110017867_3	2.64974	1.83455	LOC110017867_3	2.90875	2.02565	LOC110017867_3	2.45444	1.72749
LOC110017867_2	0.107398	0.0743569	LOC110017867_2	0.244572	0.17032	LOC110017867_2	0.216799	0.152588
LOC110017867_4	1.32998	0.920811	LOC110017867_4	1.58992	1.10722	LOC110017867_4	1.55698	1.09584
LOC110021457_1	0.530631	0.367381	LOC110021457_1	0.432599	0.301262	LOC110021457_1	0.561034	0.394869
LOC110035186_1	0.725017	0.501964	LOC110035186_1	0.512361	0.356808	LOC110035186_1	0.631004	0.444116
LOC110039448_1	15.7306	10.8911	LOC110039448_1	26.2639	18.2902	LOC110039448_1	22.6395	15.9343
LOC110039449_1	2.25959	1.56442	LOC110039449_1	3.01954	2.10281	LOC110039449_1	3.11505	2.19245
LOC110039451_1	285.73	197.824	LOC110039451_1	268.5	186.983	LOC110039451_1	282.806	199.046
LOC110037068_1	16.9059	11.7048	LOC110037068_1	19.0374	13.2576	LOC110037068_1	18.0411	12.6978
LOC110039554_1	31.8171	22.0285	LOC110039554_1	27.7153	19.3009	LOC110039554_1	28.6515	20.1656
LOC110039303_1	24.4392	16.9204	LOC110039303_1	13.673	9.52187	LOC110039303_1	11.581	8.151
LOC110036952_1	266.082	184.221	LOC110036952_1	273.508	190.471	LOC110036952_1	290.84	204.701
LOC110039327_1	0.0397576	0.0275261	LOC110039327_1	0	0	LOC110039327_1	0.0108455	0.00763331
LOC110039271_1	0.129995	0.0900016	LOC110039271_1	0.0380134	0.0264725	LOC110039271_1	0.0405271	0.028524
LOC110039335_1	0.158036	0.109416	LOC110039335_1	0.0269579	0.0187734	LOC110039335_1	0.057481	0.0404565
LOC110037096_2	0	0	LOC110037096_2	1.95284	1.35996	LOC110037096_2	1.32854	0.935061
LOC110037096_1	7.09552	4.91256	LOC110037096_1	7.85388	5.46943	LOC110037096_1	7.27883	5.12302
LOC110027102_1	0.288864	0.199994	LOC110027102_1	0.419627	0.292228	LOC110027102_1	0.284694	0.200374
LOC110027102_2	10.2579	7.102	LOC110027102_2	10.724	7.4682	LOC110027102_2	10.9578	7.7124
LOC110039346_1	0.166539	0.115303	LOC110039346_1	0.053826	0.0374844	LOC110039346_1	0.0669496	0.0471208
LOC110025281_1	7.87152	5.44983	LOC110025281_1	8.90422	6.20089	LOC110025281_1	8.4316	5.93437
LOC110025289_1	1.38595	0.959557	LOC110025289_1	0.620589	0.432178	LOC110025289_1	0.651124	0.458278
LOC110025289_2	15.7656	10.9153	LOC110025289_2	16.0627	11.1861	LOC110025289_2	16.5176	11.6255
LOC110036396_1	0.171623	0.118823	LOC110036396_1	0.0622105	0.0433233	LOC110036396_1	0.0624228	0.0439347
TRNAK-UUU_1_1	0	0	TRNAK-UUU_1_1	0	0	TRNAK-UUU_1_1	0	0
LOC110036406_1	2.51871	1.74382	LOC110036406_1	0.602942	0.419888	LOC110036406_1	0.561979	0.395535
LOC110036421_1	2.42399	1.67824	LOC110036421_1	0.815573	0.567964	LOC110036421_1	0.780992	0.549681
LOC110039125_1	57.6513	39.9147	LOC110039125_1	62.8441	43.7646	LOC110039125_1	60.1867	42.3609
LOC110039354_1	0.229822	0.159117	LOC110039354_1	0.0830182	0.0578138	LOC110039354_1	0.044254	0.031147
LOC110039364_1	3.50149	2.42425	LOC110039364_1	3.77346	2.62783	LOC110039364_1	3.82581	2.6927
LOC110039373_1	4.54595	3.14738	LOC110039373_1	4.09572	2.85225	LOC110039373_1	4.28858	3.01841
LOC110039381_1	3.09525	2.14299	LOC110039381_1	3.13493	2.18316	LOC110039381_1	3.26916	2.30092
LOC110026042_1	0	0	LOC110026042_1	0.0722086	0.050286	LOC110026042_1	0.0879811	0.0619233
LOC110026042_2	1.60506	1.11126	LOC110026042_2	1.74805	1.21734	LOC110026042_2	2.08818	1.46971
LOC110026042_3	1.36128	0.942481	LOC110026042_3	1.09936	0.765592	LOC110026042_3	0.928361	0.653403
LOC110039391_1	0	0	LOC110039391_1	0	0	LOC110039391_1	0	0
LOC110017876_1	9.6309	6.66793	LOC110017876_1	9.98991	6.95696	LOC110017876_1	10.2126	7.18791
LOC110017876_2	12.9765	8.98425	LOC110017876_2	12.3308	8.58716	LOC110017876_2	12.5589	8.83927
LOC110023362_1	26.118	18.0827	LOC110023362_1	27.763	19.3341	LOC110023362_1	29.5162	20.7743
LOC110024516_1	103.638	71.7535	LOC110024516_1	73.4836	51.1739	LOC110024516_1	80.6529	56.7655
LOC110039401_1	69.4035	48.0514	LOC110039401_1	74.5221	51.8971	LOC110039401_1	74.9704	52.766
LOC110039409_1	146.655	101.536	LOC110039409_1	154.806	107.807	LOC110039409_1	143.82	101.224
LOC110030073_1	19.4141	13.4413	LOC110030073_1	21.515	14.983	LOC110030073_1	22.0478	15.5178
LOC110025456_1	43.655	30.2244	LOC110025456_1	47.226	32.8881	LOC110025456_1	44.2307	31.1307
LOC110039416_1	0	0	LOC110039416_1	0.0144417	0.0100572	LOC110039416_1	0	0
LOC110039589_1	47.0658	32.5859	LOC110039589_1	43.7558	30.4715	LOC110039589_1	47.1232	33.1664
LOC110039589_2	0.869926	0.602291	LOC110039589_2	1.35037	0.940394	LOC110039589_2	1.96174	1.38072
LOC110018089_1	5.99626	4.1515	LOC110018089_1	3.69729	2.57479	LOC110018089_1	4.05418	2.85343
LOC110039433_1	1.81477	1.25645	LOC110039433_1	1.92833	1.34288	LOC110039433_1	2.00771	1.41308
LOC110026862_2	48.9001	33.8559	LOC110026862_2	50.1816	34.9464	LOC110026862_2	50.7173	35.6961
LOC110026862_1	0	0	LOC110026862_1	0.0528011	0.0367706	LOC110026862_1	0	0
LOC110039441_1	4.7752	3.3061	LOC110039441_1	5.4226	3.7763	LOC110039441_1	5.65712	3.98162
TRNAL-CAG_1_1	0	0	TRNAL-CAG_1_1	0	0	TRNAL-CAG_1_1	0	0
LOC110028336_1	37.3147	25.8347	LOC110028336_1	30.3761	21.1539	LOC110028336_1	33.4638	23.5526
LOC110036073_1	76.4705	52.9442	LOC110036073_1	74.5993	51.9508	LOC110036073_1	80.5747	56.7105
LOC110036123_1	9.86777	6.83193	LOC110036123_1	8.72994	6.07952	LOC110036123_1	8.33151	5.86393
LOC110024650_2	34.6226	23.9709	LOC110024650_2	38.8393	27.0476	LOC110024650_2	38.2239	26.9029
LOC110024650_1	0.548615	0.379832	LOC110024650_1	1.16827	0.813585	LOC110024650_1	1.93105	1.35912
LOC110024650_3	0	0	LOC110024650_3	0	0	LOC110024650_3	0	0
LOC110024644_1	170.077	117.753	LOC110024644_1	161.523	112.485	LOC110024644_1	176.673	124.347
LOC110033966_1	20.0127	13.8557	LOC110033966_1	22.9921	16.0117	LOC110033966_1	23.3318	16.4215
LOC110039559_1	7.45479	5.16131	LOC110039559_1	8.04225	5.60061	LOC110039559_1	7.63283	5.37218
LOC110039450_1	0	0	LOC110039450_1	0	0	LOC110039450_1	0	0
LOC110031796_1	2.98637	2.06761	LOC110031796_1	3.03118	2.11091	LOC110031796_1	2.68514	1.88987
LOC110031796_2	0.498585	0.345195	LOC110031796_2	0.610805	0.425364	LOC110031796_2	0.593494	0.417716
LOC110031796_3	2.27497	1.57507	LOC110031796_3	1.98051	1.37922	LOC110031796_3	2.25468	1.5869
LOC110037113_1	17.9543	12.4306	LOC110037113_1	17.8318	12.418	LOC110037113_1	18.1144	12.7494
LOC110039460_1	6.0479	4.18725	LOC110039460_1	5.52369	3.84669	LOC110039460_1	5.32254	3.74613
LOC110039549_1	0.886445	0.613728	LOC110039549_1	0.992314	0.691046	LOC110039549_1	0.997479	0.702051
LOC110021437_1	0.177855	0.123137	LOC110021437_1	0.198857	0.138484	LOC110021437_1	0.208745	0.14692
LOC110039466_1	0	0	LOC110039466_1	0	0	LOC110039466_1	0	0
LOC110039474_1	8.50017	5.88507	LOC110039474_1	9.36896	6.52454	LOC110039474_1	9.93465	6.99226
LOC110030136_1	16.7532	11.5991	LOC110030136_1	18.1904	12.6677	LOC110030136_1	17.7624	12.5016
LOC110018051_1	75.733	52.4336	LOC110018051_1	132.374	92.1849	LOC110018051_1	132.895	93.535
LOC110033784_1	133.232	92.2432	LOC110033784_1	142.042	98.9179	LOC110033784_1	130.369	91.7568
LOC110017886_1	72.2452	50.0188	LOC110017886_1	74.9753	52.2127	LOC110017886_1	75.9601	53.4626
LOC110039480_1	0.0151812	0.0105107	LOC110039480_1	0	0	LOC110039480_1	0	0
LOC110035044_1	9.12211	6.31567	LOC110035044_1	10.5238	7.32877	LOC110035044_1	11.6563	8.20397
LOC110035044_2	11.1578	7.72505	LOC110035044_2	13.8752	9.66266	LOC110035044_2	13.4215	9.44636
LOC110025225_1	19.9715	13.8272	LOC110025225_1	18.3515	12.78	LOC110025225_1	17.8687	12.5764
LOC110017903_1	11.9314	8.26069	LOC110017903_1	12.7582	8.8848	LOC110017903_1	12.9358	9.10455
LOC110028505_2	32.1695	22.2724	LOC110028505_2	30.4759	21.2234	LOC110028505_2	28.7763	20.2535
LOC110028505_1	27.9137	19.326	LOC110028505_1	32.9771	22.9652	LOC110028505_1	31.0274	21.8379
LOC110039495_1	16.9387	11.7275	LOC110039495_1	17.3364	12.0731	LOC110039495_1	17.3777	12.2308
LOC110031215_1	49.7117	34.4178	LOC110031215_1	54.9794	38.2876	LOC110031215_1	53.5335	37.6782
LOC110039108_1	15.1954	10.5205	LOC110039108_1	16.8149	11.7099	LOC110039108_1	16.1423	11.3613
LOC110026440_1	0.0568915	0.0393887	LOC110026440_1	0.289057	0.201299	LOC110026440_1	0.12859	0.0905045
LOC110026440_2	1.77857	1.23139	LOC110026440_2	1.47251	1.02546	LOC110026440_2	0.888195	0.625133
LOC110026440_3	6.91435	4.78714	LOC110026440_3	9.29053	6.46991	LOC110026440_3	9.32486	6.56307
LOC110021468_1	50.2592	34.7969	LOC110021468_1	53.3445	37.1491	LOC110021468_1	50.6714	35.6638
LOC110036428_1	3.40504	2.35747	LOC110036428_1	3.4928	2.43238	LOC110036428_1	4.11531	2.89645
LOC110036428_2	10.3087	7.13718	LOC110036428_2	12.8094	8.92046	LOC110036428_2	12.606	8.87238
LOC110036428_3	3.64321	2.52237	LOC110036428_3	6.30697	4.39216	LOC110036428_3	5.78391	4.07086
LOC110028151_1	1.39948	0.968927	LOC110028151_1	2.36287	1.6455	LOC110028151_1	2.1919	1.54271
LOC110036658_1	31.8606	22.0586	LOC110036658_1	38.0236	26.4796	LOC110036658_1	36.8063	25.9052
LOC110034104_1	103.608	71.7325	LOC110034104_1	123.065	85.7023	LOC110034104_1	125.123	88.065
LOC110036683_1	3.86756	2.6777	LOC110036683_1	5.40522	3.76419	LOC110036683_1	5.09325	3.58476
LOC110031340_2	4.40362	3.04884	LOC110031340_2	3.88923	2.70846	LOC110031340_2	4.23623	2.98156
LOC110031340_1	9.53119	6.5989	LOC110031340_1	7.12189	4.95968	LOC110031340_1	8.68899	6.11552
LOC110031631_1	24.3877	16.8847	LOC110031631_1	24.6154	17.1422	LOC110031631_1	26.7434	18.8227
LOC110031631_2	8.56399	5.92926	LOC110031631_2	8.71989	6.07252	LOC110031631_2	8.05617	5.67013
LOC110032168_1	18.45	12.7738	LOC110032168_1	18.8199	13.1061	LOC110032168_1	18.7555	13.2006
LOC110017964_1	0.959304	0.664172	LOC110017964_1	1.16001	0.807831	LOC110017964_1	1.16306	0.81859
LOC110017964_2	0.253574	0.175562	LOC110017964_2	0.412192	0.28705	LOC110017964_2	0.390621	0.274929
LOC110017964_3	6.06666	4.20024	LOC110017964_3	7.33709	5.10954	LOC110017964_3	6.74105	4.74452
LOC110026578_4	5.8532	4.05245	LOC110026578_4	6.76557	4.71154	LOC110026578_4	5.62505	3.95905
LOC110026578_3	9.73852	6.74244	LOC110026578_3	10.9332	7.61384	LOC110026578_3	11.4162	8.03502
LOC110026578_2	0	0	LOC110026578_2	0	0	LOC110026578_2	0	0
LOC110026578_1	1.01617	0.70354	LOC110026578_1	1.08142	0.753099	LOC110026578_1	1.05363	0.741574
LOC110024262_2	6.54571	4.53191	LOC110024262_2	7.39209	5.14784	LOC110024262_2	7.42348	5.22483
LOC110024262_1	3.21475	2.22573	LOC110024262_1	3.68864	2.56876	LOC110024262_1	3.16685	2.22891
LOC110024274_1	54.4102	37.6707	LOC110024274_1	52.1546	36.3204	LOC110024274_1	52.1821	36.7271
LOC110039505_1	1.29303	0.895223	LOC110039505_1	2.83392	1.97354	LOC110039505_1	2.05221	1.4444
LOC110039399_1	12.1554	8.41575	LOC110039399_1	12.2117	8.50419	LOC110039399_1	12.5397	8.82573
LOC110035737_1	7.7289	5.35109	LOC110035737_1	8.68756	6.05001	LOC110035737_1	8.49909	5.98187
LOC110039568_1	69.6271	48.2061	LOC110039568_1	68.3262	47.5823	LOC110039568_1	69.3082	48.7809
LOC110039514_1	0.0376277	0.0260515	LOC110039514_1	0.00962781	0.0067048	LOC110039514_1	0	0
LOC110039569_1	10.5144	7.2796	LOC110039569_1	9.69038	6.74837	LOC110039569_1	10.2961	7.24668
LOC110039570_1	0.061433	0.042533	LOC110039570_1	0.0157189	0.0109466	LOC110039570_1	0	0
LOC110039570_2	0.102907	0.0712478	LOC110039570_2	0.127893	0.0890646	LOC110039570_2	0.208536	0.146773
LOC110039570_3	0.467457	0.323643	LOC110039570_3	0.708449	0.493363	LOC110039570_3	0.667015	0.469462
LOC110039567_1	8.21825	5.68989	LOC110039567_1	9.20286	6.40886	LOC110039567_1	8.97701	6.31824
LOC110039518_1	11.2099	7.76115	LOC110039518_1	11.8575	8.25756	LOC110039518_1	11.3333	7.97667
LOC110027655_1	18.0992	12.5309	LOC110027655_1	16.3104	11.3585	LOC110027655_1	16.4286	11.5629
LOC110024751_2	24.051	16.6517	LOC110024751_2	22.4053	15.603	LOC110024751_2	22.5232	15.8524
LOC110024751_1	0	0	LOC110024751_1	0	0	LOC110024751_1	0	0
LOC110024751_3	1.48917	1.03102	LOC110024751_3	1.81951	1.2671	LOC110024751_3	1.95242	1.37416
LOC110024951_2	2.61939	1.81353	LOC110024951_2	2.72901	1.90048	LOC110024951_2	3.65699	2.57388
LOC110024951_1	0	0	LOC110024951_1	0.611981	0.426183	LOC110024951_1	0.764698	0.538214
LOC110024951_3	10.95	7.58123	LOC110024951_3	11.7528	8.18466	LOC110024951_3	10.7205	7.54536
LOC110024971_1	3.88681	2.69102	LOC110024971_1	3.72253	2.59237	LOC110024971_1	4.31476	3.03683
LOC110039405_1	0.149679	0.10363	LOC110039405_1	0.453199	0.315607	LOC110039405_1	0.530803	0.373592
LOC110039405_2	17.7104	12.2618	LOC110039405_2	20.2432	14.0973	LOC110039405_2	19.8068	13.9405
LOC110039529_1	4.80165	3.32441	LOC110039529_1	4.66998	3.25217	LOC110039529_1	4.65308	3.27495
LOC110039523_1	6.26559	4.33797	LOC110039523_1	6.83137	4.75736	LOC110039523_1	6.24888	4.39812
LOC110033171_1	2.6762	1.85286	LOC110033171_1	1.51368	1.05412	LOC110033171_1	1.82894	1.28725
LOC110033165_1	27.4257	18.9881	LOC110033165_1	27.3094	19.0182	LOC110033165_1	25.2062	17.7408
LOC110023121_1	25.5726	17.7052	LOC110023121_1	28.3134	19.7174	LOC110023121_1	27.5778	19.41
LOC110039334_1	0.0594122	0.0411339	LOC110039334_1	0.0868675	0.0604944	LOC110039334_1	0.120395	0.0847371
LOC110039334_2	9.88442	6.84345	LOC110039334_2	12.6229	8.79058	LOC110039334_2	11.4916	8.08806
LOC110025692_2	1.05251	0.728705	LOC110025692_2	1.21596	0.846793	LOC110025692_2	1.17456	0.826685
LOC110025692_1	1.87758	1.29994	LOC110025692_1	0.900511	0.627114	LOC110025692_1	1.13921	0.801803
LOC110035060_1	3.85183	2.66681	LOC110035060_1	2.05987	1.43449	LOC110035060_1	2.18932	1.5409
LOC110030795_2	0.0138083	0.00956018	LOC110030795_2	0.0282651	0.0196838	LOC110030795_2	0	0
LOC110030795_3	0.723043	0.500597	LOC110030795_3	0.126861	0.0883455	LOC110030795_3	0	0
LOC110030795_1	1.80468	1.24947	LOC110030795_1	2.12346	1.47878	LOC110030795_1	2.01773	1.42013
LOC110032398_1	300.253	207.88	LOC110032398_1	427.772	297.9	LOC110032398_1	366.179	257.726
LOC110017875_1	21.2256	14.6955	LOC110017875_1	21.9731	15.3021	LOC110017875_1	22.8363	16.0728
LOC110017829_1	75.2677	52.1114	LOC110017829_1	78.7891	54.8686	LOC110017829_1	80.4774	56.642
LOC110039535_1	1.02112	0.706972	LOC110039535_1	1.45828	1.01554	LOC110039535_1	0.660751	0.465053
LOC110039535_2	8.42161	5.83068	LOC110039535_2	9.46302	6.59003	LOC110039535_2	9.38411	6.60477
LOC110017807_1	53.9267	37.336	LOC110017807_1	59.0486	41.1214	LOC110017807_1	54.357	38.2578
LOC110019226_1	15.7805	10.9256	LOC110019226_1	12.9564	9.0228	LOC110019226_1	12.8574	9.04939
LOC110017926_1	70.4094	48.7478	LOC110017926_1	77.7132	54.1193	LOC110017926_1	77.9283	54.8479
LOC110039571_1	0.273656	0.189465	LOC110039571_1	0.122536	0.0853338	LOC110039571_1	0.410579	0.288975
LOC110039578_1	1.18014	0.817069	LOC110039578_1	1.24286	0.865528	LOC110039578_1	1.17575	0.82752
LOC110032979_1	3.64959	2.52678	LOC110032979_1	3.37297	2.34893	LOC110032979_1	3.07178	2.162
LOC110039584_1	6.28991	4.3548	LOC110039584_1	5.711	3.97713	LOC110039584_1	6.19717	4.36172
LOC110033055_1	622.841	431.223	LOC110033055_1	701.403	488.456	LOC110033055_1	643.829	453.143
LOC110038679_1	40.1821	27.82	LOC110038679_1	37.9244	26.4105	LOC110038679_1	37.7029	26.5362
LOC110039591_1	18.9478	13.1185	LOC110039591_1	18.3183	12.7568	LOC110039591_1	16.8211	11.8391
LOC110038325_1	2.02277	1.40046	LOC110038325_1	2.18782	1.52359	LOC110038325_1	2.11989	1.49203
LOC110031457_1	85.5998	59.2648	LOC110031457_1	88.5879	61.6925	LOC110031457_1	90.5433	63.7266
LOC110039600_1	6.80036	4.70821	LOC110039600_1	4.69312	3.26828	LOC110039600_1	4.57235	3.21813
LOC110039427_1	27.9999	19.3857	LOC110039427_1	27.6988	19.2894	LOC110039427_1	27.3213	19.2294
LOC110033090_2	20.596	14.2596	LOC110033090_2	23.6305	16.4563	LOC110033090_2	23.4967	16.5375
LOC110033090_1	0.159718	0.11058	LOC110033090_1	0.438782	0.305567	LOC110033090_1	0.412762	0.290512
LOC110017883_1	13.8095	9.56099	LOC110017883_1	15.8331	11.0261	LOC110017883_1	15.2026	10.7
LOC110028160_1	94.5318	65.4489	LOC110028160_1	99.3661	69.1984	LOC110028160_1	94.6854	66.6419
LOC110026234_2	69.3822	48.0366	LOC110026234_2	60.9231	42.4267	LOC110026234_2	58.6141	41.2541
LOC110026234_1	69.5966	48.185	LOC110026234_1	61.0102	42.4874	LOC110026234_1	57.2241	40.2757
LOC110017811_1	21.916	15.1735	LOC110017811_1	19.2718	13.4209	LOC110017811_1	19.8331	13.9591
LOC110039507_1	54.8036	37.9431	LOC110039507_1	50.1455	34.9213	LOC110039507_1	51.1979	36.0343
LOC110022858_1	0.194756	0.134839	LOC110022858_1	0.236703	0.16484	LOC110022858_1	0.278919	0.19631
LOC110022858_2	3.03412	2.10066	LOC110022858_2	2.89794	2.01812	LOC110022858_2	2.88949	2.0337
LOC110022858_3	0	0	LOC110022858_3	0	0	LOC110022858_3	0	0
LOC110022858_4	14.9978	10.3837	LOC110022858_4	16.2192	11.295	LOC110022858_4	15.3961	10.8362
LOC110036149_1	14.276	9.88393	LOC110036149_1	11.7761	8.20086	LOC110036149_1	13.2589	9.33198
LOC110017819_1	1.49906	1.03787	LOC110017819_1	1.54726	1.07751	LOC110017819_1	1.58027	1.11223
LOC110017827_1	8.28747	5.73781	LOC110017827_1	8.15986	5.68251	LOC110017827_1	8.20135	5.77231
LOC110030580_4	0.779657	0.539794	LOC110030580_4	0.973516	0.677955	LOC110030580_4	1.33565	0.940061
LOC110030580_1	0.76976	0.532942	LOC110030580_1	0.727541	0.506659	LOC110030580_1	0.788507	0.554971
LOC110030580_2	5.18165	3.58751	LOC110030580_2	6.02139	4.19329	LOC110030580_2	5.45727	3.84096
LOC110030580_3	2.01206	1.39304	LOC110030580_3	2.13998	1.49028	LOC110030580_3	2.49039	1.7528
LOC110029626_2	1.15285	0.798173	LOC110029626_2	1.8682	1.30102	LOC110029626_2	1.9568	1.37724
LOC110029626_1	0.751824	0.520524	LOC110029626_1	0.455405	0.317143	LOC110029626_1	0.200904	0.141402
LOC110030328_2	18.0416	12.4911	LOC110030328_2	18.7868	13.0831	LOC110030328_2	20.1713	14.1971
LOC110030328_1	16.6314	11.5147	LOC110030328_1	18.7633	13.0667	LOC110030328_1	19.3016	13.5849
LOC110039513_1	30.6228	21.2016	LOC110039513_1	33.8122	23.5468	LOC110039513_1	33.0469	23.2592
LOC110017838_1	0	0	LOC110017838_1	0.0265449	0.0184859	LOC110017838_1	0.0188668	0.013279
LOC110017842_1	13.7812	9.54135	LOC110017842_1	13.6715	9.52081	LOC110017842_1	13.5833	9.56027
LOC110017849_1	6.92847	4.79691	LOC110017849_1	7.1539	4.98197	LOC110017849_1	7.17537	5.0502
LOC110032578_1	10.3717	7.18085	LOC110032578_1	10.6411	7.41045	LOC110032578_1	10.2984	7.24826
LOC110017976_1	3.65607	2.53127	LOC110017976_1	3.06294	2.13303	LOC110017976_1	2.8955	2.03792
LOC110039454_1	0.427126	0.295719	LOC110039454_1	0.591445	0.411881	LOC110039454_1	0.47977	0.337674
LOC110017856_1	2.82444	1.9555	LOC110017856_1	3.58686	2.49789	LOC110017856_1	3.51483	2.47382
LOC110024601_1	3.04493	2.10815	LOC110024601_1	3.23146	2.25038	LOC110024601_1	2.54948	1.79439
LOC110024601_2	2.03568	1.4094	LOC110024601_2	2.18765	1.52348	LOC110024601_2	2.81358	1.98027
LOC110024601_3	16.2455	11.2475	LOC110024601_3	16.5139	11.5003	LOC110024601_3	17.413	12.2557
LOC110023594_1	10.69	7.40118	LOC110023594_1	9.64311	6.71545	LOC110023594_1	11.998	8.44449
LOC110023594_2	0	0	LOC110023594_2	0.0439265	0.0305904	LOC110023594_2	0.0312208	0.021974
LOC110023594_3	0.936942	0.64869	LOC110023594_3	3.59391	2.5028	LOC110023594_3	1.12187	0.789603
LOC110023594_4	20.4061	14.1281	LOC110023594_4	21.0461	14.6564	LOC110023594_4	21.0965	14.8483
LOC110028874_1	51.4972	35.654	LOC110028874_1	53.6655	37.3726	LOC110028874_1	54.4831	38.3466
LOC110017864_1	0.3494	0.241907	LOC110017864_1	0.302588	0.210722	LOC110017864_1	0.322597	0.227052
LOC110039527_1	35.6786	24.702	LOC110039527_1	33.2917	23.1843	LOC110039527_1	32.0278	22.5419
LOC110017870_1	2.91738	2.01984	LOC110017870_1	2.80192	1.95125	LOC110017870_1	2.83633	1.99628
LOC110017879_1	0.202611	0.140277	LOC110017879_1	0.172807	0.120342	LOC110017879_1	0.0368468	0.0259337
LOC110031412_1	0.0558762	0.0386858	LOC110031412_1	0.0428911	0.0298693	LOC110031412_1	0.0508082	0.0357601
LOC110036693_1	0.0377401	0.0261292	LOC110036693_1	0.16899	0.117684	LOC110036693_1	0.133836	0.0941973
LOC110030129_1	35.5462	24.6103	LOC110030129_1	34.1679	23.7945	LOC110030129_1	34.9092	24.57
LOC110018001_1	30.8927	21.3885	LOC110018001_1	29.4658	20.52	LOC110018001_1	28.9408	20.3692
LOC110017889_1	112.818	78.1096	LOC110017889_1	100.802	70.1982	LOC110017889_1	93.606	65.8822
LOC110017897_1	0	0	LOC110017897_1	0.0760908	0.0529895	LOC110017897_1	0	0
LOC110028087_1	22.8079	15.791	LOC110028087_1	24.0431	16.7436	LOC110028087_1	23.9532	16.8589
LOC110017906_1	59.8434	41.4324	LOC110017906_1	56.1827	39.1256	LOC110017906_1	58.9623	41.4991
LOC110018003_1	0	0	LOC110018003_1	0.0553929	0.0385755	LOC110018003_1	0.0295279	0.0207825
LOC110035596_1	0	0	LOC110035596_1	0	0	LOC110035596_1	0	0
LOC110035596_2	0.236464	0.163715	LOC110035596_2	0.342856	0.238764	LOC110035596_2	0.315357	0.221956
LOC110017914_1	1.05932	0.733421	LOC110017914_1	0.756417	0.526768	LOC110017914_1	0.819877	0.57705
LOC110018000_1	0.0679889	0.047072	LOC110018000_1	0.177829	0.12384	LOC110018000_1	0.115402	0.0812225
LOC110032215_1	0	0	LOC110032215_1	0.0227493	0.0158426	LOC110032215_1	0.060634	0.0426757
LOC110032215_2	3.56763	2.47004	LOC110032215_2	4.57412	3.18541	LOC110032215_2	5.47104	3.85065
LOC110024470_3	15.7636	10.9139	LOC110024470_3	16.2773	11.3355	LOC110024470_3	14.3903	10.1282
LOC110024470_2	22.0937	15.2965	LOC110024470_2	19.5696	13.6282	LOC110024470_2	14.1558	9.96318
LOC110024470_4	0.0287513	0.0199059	LOC110024470_4	0.16675	0.116124	LOC110024470_4	0.292808	0.206086
LOC110024470_1	0.269326	0.186467	LOC110024470_1	4.93708	3.43818	LOC110024470_1	9.12069	6.41937
LOC110017923_1	0	0	LOC110017923_1	0	0	LOC110017923_1	0	0
LOC110017840_1	1.69267	1.17191	LOC110017840_1	1.9323	1.34565	LOC110017840_1	2.1844	1.53743
LOC110017840_2	2.48983	1.72383	LOC110017840_2	1.98852	1.3848	LOC110017840_2	2.23937	1.57613
LOC110017840_3	3.65498	2.53052	LOC110017840_3	1.9873	1.38395	LOC110017840_3	3.03645	2.13713
LOC110017928_1	0	0	LOC110017928_1	0.0199688	0.0139062	LOC110017928_1	0.0425785	0.0299678
LOC110030886_2	5.7186	3.95926	LOC110030886_2	6.72551	4.68364	LOC110030886_2	6.48423	4.56376
LOC110030886_1	0	0	LOC110030886_1	0	0	LOC110030886_1	0	0
LOC110028801_1	0.0172153	0.011919	LOC110028801_1	0.0528586	0.0368106	LOC110028801_1	0.0563539	0.0396633
LOC110028795_1	0.0283728	0.0196438	LOC110028795_1	0.174234	0.121336	LOC110028795_1	0.108357	0.0762646
LOC110017937_1	60.8781	42.1488	LOC110017937_1	65.2386	45.4321	LOC110017937_1	60.0718	42.28
LOC110029780_1	20.4503	14.1587	LOC110029780_1	23.7003	16.5048	LOC110029780_1	24.2367	17.0584
LOC110033062_1	144.84	100.28	LOC110033062_1	125.984	87.7353	LOC110033062_1	134.09	94.3756
LOC110017850_2	0	0	LOC110017850_2	0	0	LOC110017850_2	0	0
LOC110017850_1	0	0	LOC110017850_1	0.0198544	0.0138266	LOC110017850_1	0.0141115	0.00993205
LOC110025989_1	33.4076	23.1296	LOC110025989_1	33.2645	23.1654	LOC110025989_1	31.5223	22.1861
LOC110036447_1	189.731	131.36	LOC110036447_1	175.04	121.898	LOC110036447_1	196.309	138.167
LOC110024167_1	47.9557	33.202	LOC110024167_1	38.5871	26.872	LOC110024167_1	39.0759	27.5026
LOC110024818_3	7.43655	5.14868	LOC110024818_3	8.10203	5.64225	LOC110024818_3	8.12584	5.71917
LOC110024818_2	0.209037	0.144727	LOC110024818_2	0	0	LOC110024818_2	0	0
LOC110024818_1	0.14659	0.101491	LOC110024818_1	0.278	0.193599	LOC110024818_1	0.343428	0.241713
LOC110024818_4	0.00578041	0.00400206	LOC110024818_4	0	0	LOC110024818_4	0	0
LOC110024818_5	0	0	LOC110024818_5	0	0	LOC110024818_5	0	0
LOC110017945_1	16.6944	11.5583	LOC110017945_1	16.5179	11.503	LOC110017945_1	15.4532	10.8764
LOC110017952_1	0	0	LOC110017952_1	0	0	LOC110017952_1	0	0
LOC110033072_1	79.2035	54.8364	LOC110033072_1	90.9659	63.3485	LOC110033072_1	83.073	58.4689
LOC110039496_1	1.38156	0.956517	LOC110039496_1	4.77654	3.32638	LOC110039496_1	4.15481	2.92426
LOC110038471_1	20.4933	14.1885	LOC110038471_1	40.1738	27.977	LOC110038471_1	35.0494	24.6686
LOC110026894_2	203.749	141.065	LOC110026894_2	127.632	88.8826	LOC110026894_2	163.348	114.968
LOC110026894_1	7.34329	5.08411	LOC110026894_1	5.03234	3.50452	LOC110026894_1	5.51498	3.88158
LOC110026894_4	52.8943	36.6212	LOC110026894_4	33.7809	23.525	LOC110026894_4	44.13	31.0598
LOC110026894_3	1.35749	0.939857	LOC110026894_3	0.819105	0.570423	LOC110026894_3	0.950647	0.669089
LOC110026894_5	4.70747	3.25921	LOC110026894_5	3.30586	2.3022	LOC110026894_5	4.26938	3.0049
LOC110017960_1	17.7009	12.2552	LOC110017960_1	25.2227	17.565	LOC110017960_1	24.9525	17.5622
LOC110034850_1	0.648807	0.4492	LOC110034850_1	0.860794	0.599456	LOC110034850_1	0.882754	0.621304
LOC110034850_2	0.792712	0.548833	LOC110034850_2	1.11341	0.775381	LOC110034850_2	1.23305	0.867851
LOC110017966_1	0	0	LOC110017966_1	0.0400364	0.0278813	LOC110017966_1	0.0569119	0.040056
LOC110039317_1	8.96731	6.2085	LOC110039317_1	9.19047	6.40023	LOC110039317_1	9.38154	6.60296
LOC110039317_2	0.443567	0.307102	LOC110039317_2	0.350215	0.243889	LOC110039317_2	0.981832	0.691038
LOC110017973_1	0.428594	0.296736	LOC110017973_1	0.460281	0.320539	LOC110017973_1	0.395209	0.278158
LOC110031355_1	11.971	8.28811	LOC110031355_1	11.1262	7.74825	LOC110031355_1	11.6941	8.23061
LOC110023367_2	1.56076	1.08059	LOC110023367_2	1.76597	1.22982	LOC110023367_2	1.71159	1.20466
LOC110023367_1	16.3015	11.2863	LOC110023367_1	17.9135	12.4749	LOC110023367_1	17.2529	12.143
LOC110030830_1	41.6743	28.8531	LOC110030830_1	30.5728	21.2908	LOC110030830_1	32.6012	22.9456
LOC110039321_1	4.86923	3.3712	LOC110039321_1	5.224	3.63799	LOC110039321_1	5.87238	4.13313
LOC110039321_2	0.358156	0.247969	LOC110039321_2	0	0	LOC110039321_2	0	0
LOC110039321_6	2.47185	1.71138	LOC110039321_6	3.13126	2.18061	LOC110039321_6	2.12238	1.49378
LOC110039321_5	6.29883	4.36098	LOC110039321_5	5.67466	3.95183	LOC110039321_5	6.50262	4.57671
LOC110039321_4	0.222587	0.154107	LOC110039321_4	0.132891	0.0925451	LOC110039321_4	0	0
LOC110039321_3	0.636388	0.440602	LOC110039321_3	0.542776	0.377988	LOC110039321_3	0.424356	0.298673
LOC110018087_1	70.8334	49.0414	LOC110018087_1	45.7096	31.8321	LOC110018087_1	53.6014	37.726
LOC110027571_1	51.4329	35.6095	LOC110027571_1	56.8688	39.6034	LOC110027571_1	51.7925	36.4529
LOC110017980_1	19.5687	13.5483	LOC110017980_1	17.2874	12.0389	LOC110017980_1	15.4039	10.8416
LOC110017989_1	16.1929	11.2111	LOC110017989_1	17.7781	12.3806	LOC110017989_1	17.1484	12.0695
LOC110017847_1	130.526	90.3694	LOC110017847_1	153.384	106.816	LOC110017847_1	144.119	101.435
LOC110024421_1	5.79797	4.01421	LOC110024421_1	6.3741	4.43892	LOC110024421_1	6.39293	4.4995
LOC110024432_1	101.806	70.4851	LOC110024432_1	106.618	74.2487	LOC110024432_1	105.938	74.5619
LOC110039372_1	3.75195	2.59765	LOC110039372_1	3.47931	2.42299	LOC110039372_1	3.67217	2.58456
LOC110021980_1	0.0764693	0.0529433	LOC110021980_1	0.0652207	0.0454196	LOC110021980_1	0.0834401	0.0587272
LOC110030525_1	0.0614928	0.0425744	LOC110030525_1	0.0314683	0.0219145	LOC110030525_1	0	0
LOC110036299_1	34.5164	23.8973	LOC110036299_1	39.1737	27.2805	LOC110036299_1	39.7353	27.9667
LOC110027561_1	211.628	146.52	LOC110027561_1	229.757	160.002	LOC110027561_1	211.565	148.905
LOC110024932_1	23.7449	16.4397	LOC110024932_1	27.9009	19.4302	LOC110024932_1	26.5775	18.7059
TRNAG-GCC_2_1	0	0	TRNAG-GCC_2_1	0	0	TRNAG-GCC_2_1	0	0
LOC110017998_1	0	0	LOC110017998_1	0.0245443	0.0170927	LOC110017998_1	0.0130837	0.00920862
LOC110018007_1	10.8614	7.51984	LOC110018007_1	11.6909	8.1415	LOC110018007_1	10.9049	7.67517
LOC110018016_1	11.7658	8.14605	LOC110018016_1	11.871	8.26698	LOC110018016_1	11.5983	8.16319
LOC110021918_1	1.13554	0.786187	LOC110021918_1	1.00892	0.702609	LOC110021918_1	1.28296	0.902976
LOC110021918_2	5.95156	4.12055	LOC110021918_2	5.8988	4.10792	LOC110021918_2	5.61454	3.95165
LOC110039339_1	10.8882	7.53844	LOC110039339_1	13.7422	9.57003	LOC110039339_1	14.0844	9.91295
LOC110018024_1	5.67744	3.93076	LOC110018024_1	5.7982	4.03786	LOC110018024_1	5.6718	3.99195
LOC110017939_2	269.105	186.314	LOC110017939_2	347.245	241.821	LOC110017939_2	350.896	246.97
LOC110017939_1	0.328	0.22709	LOC110017939_1	0.480664	0.334734	LOC110017939_1	0.45551	0.320599
LOC110038396_1	0.0555001	0.0384254	LOC110038396_1	0.0568032	0.0395577	LOC110038396_1	0	0
LOC110025558_1	4.66538	3.23007	LOC110025558_1	2.78037	1.93625	LOC110025558_1	3.59547	2.53058
LOC110025558_3	2.29301	1.58756	LOC110025558_3	0.613446	0.427203	LOC110025558_3	1.23002	0.865719
LOC110025558_4	6.79507	4.70455	LOC110025558_4	7.66082	5.33498	LOC110025558_4	6.48092	4.56143
LOC110025558_2	0.290831	0.201356	LOC110025558_2	0.101092	0.0704004	LOC110025558_2	0.14969	0.105356
LOC110033229_1	1.11385	0.771171	LOC110033229_1	1.05857	0.73719	LOC110033229_1	1.16014	0.816537
LOC110025624_1	40.7703	28.2272	LOC110025624_1	43.4872	30.2844	LOC110025624_1	42.6807	30.0397
LOC110031429_1	1.255	0.868893	LOC110031429_1	1.06087	0.73879	LOC110031429_1	1.29839	0.913842
LOC110033462_1	515.496	356.903	LOC110033462_1	846.471	589.481	LOC110033462_1	994.489	699.946
LOC110038412_1	0.289195	0.200223	LOC110038412_1	0.139287	0.0969994	LOC110038412_1	0.204184	0.14371
LOC110038412_2	2.05653	1.42383	LOC110038412_2	1.64338	1.14445	LOC110038412_2	1.53628	1.08127
LOC110025332_1	29.0821	20.1349	LOC110025332_1	29.7587	20.724	LOC110025332_1	28.4122	19.9972
LOC110024525_1	134.021	92.7894	LOC110024525_1	126.787	88.2941	LOC110024525_1	129.456	91.1144
LOC110034031_1	132.717	91.8863	LOC110034031_1	193.709	134.899	LOC110034031_1	187.88	132.235
LOC110023837_1	11.3385	7.85015	LOC110023837_1	11.4561	7.97799	LOC110023837_1	11.1441	7.84349
LOC110029895_1	107.711	74.5736	LOC110029895_1	125.211	87.1965	LOC110029895_1	109.766	77.256
LOC110030466_1	40.3838	27.9597	LOC110030466_1	41.2794	28.7469	LOC110030466_1	38.9962	27.4465
LOC110032023_1	0.0910144	0.0630137	LOC110032023_1	0.12679	0.0882961	LOC110032023_1	0.151726	0.106788
LOC110032014_1	0.753837	0.521917	LOC110032014_1	0.987384	0.687613	LOC110032014_1	1.12612	0.79259
LOC110027998_1	39.989	27.6863	LOC110027998_1	51.9294	36.1635	LOC110027998_1	47.1391	33.1776
LOC110029209_1	25.7385	17.82	LOC110029209_1	25.7139	17.9071	LOC110029209_1	25.045	17.6273
LOC110035194_1	462.25	320.038	LOC110035194_1	344.736	240.074	LOC110035194_1	399.719	281.332
LOC110026259_2	2.71904	1.88252	LOC110026259_2	0.431152	0.300254	LOC110026259_2	0.0650027	0.0457505
LOC110026259_1	4.82427	3.34007	LOC110026259_1	6.48299	4.51474	LOC110026259_1	6.43694	4.53048
LOC110035206_1	22.0415	15.2604	LOC110035206_1	23.3704	16.2751	LOC110035206_1	22.4157	15.7767
LOC110018040_1	6.13717	4.24906	LOC110018040_1	5.93429	4.13263	LOC110018040_1	6.48795	4.56638
LOC110031773_1	0.0567796	0.0393112	LOC110031773_1	0.15981	0.111292	LOC110031773_1	0.134237	0.0944794
LOC110031773_2	0	0	LOC110031773_2	0	0	LOC110031773_2	0	0
LOC110029852_1	0.0639085	0.0442469	LOC110029852_1	0.102786	0.0715798	LOC110029852_1	0.119545	0.0841384
LOC110020912_1	0.0223689	0.0154871	LOC110020912_1	0.0457883	0.0318869	LOC110020912_1	0.0488161	0.034358
LOC110018048_1	2.5268	1.74942	LOC110018048_1	1.70429	1.18686	LOC110018048_1	1.56855	1.10398
LOC110018066_1	39.6254	27.4346	LOC110018066_1	25.7405	17.9256	LOC110018066_1	26.2605	18.4828
LOC110036698_1	51.1252	35.3964	LOC110036698_1	59.3416	41.3254	LOC110036698_1	55.1207	38.7953
LOC110021296_1	0.127809	0.0884881	LOC110021296_1	0.0809774	0.0563926	LOC110021296_1	0.0951867	0.0669948
LOC110028049_1	39.8158	27.5664	LOC110028049_1	41.1973	28.6897	LOC110028049_1	42.3257	29.7899
LOC110030676_1	10.4346	7.22436	LOC110030676_1	10.5874	7.37302	LOC110030676_1	10.537	7.41622
LOC110018076_1	7.9826	5.52674	LOC110018076_1	7.39194	5.14773	LOC110018076_1	6.59493	4.64168
LOC110018086_1	2.08727	1.44512	LOC110018086_1	1.84127	1.28226	LOC110018086_1	1.47498	1.03813
LOC110017826_3	7.47946	5.17839	LOC110017826_3	7.47462	5.20532	LOC110017826_3	6.9353	4.88124
LOC110017826_4	0	0	LOC110017826_4	0	0	LOC110017826_4	0	0
LOC110017826_1	1.56674	1.08473	LOC110017826_1	1.85626	1.2927	LOC110017826_1	1.79318	1.26209
LOC110017826_2	0.216831	0.150122	LOC110017826_2	0.571877	0.398254	LOC110017826_2	0.500494	0.35226
LOC110028286_1	3.37541	2.33696	LOC110028286_1	2.64505	1.84201	LOC110028286_1	2.38485	1.67852
LOC110028638_1	3.96571	2.74565	LOC110028638_1	3.13802	2.18531	LOC110028638_1	3.90096	2.74559
LOC110036573_1	16.5974	11.4912	LOC110036573_1	16.0316	11.1644	LOC110036573_1	16.0927	11.3264
LOC110039566_1	18.8304	13.0372	LOC110039566_1	23.9372	16.6698	LOC110039566_1	22.8057	16.0513
LOC110018091_1	5.86766	4.06246	LOC110018091_1	7.0797	4.93029	LOC110018091_1	7.11258	5.00601
LOC110023247_1	120.999	83.7731	LOC110023247_1	120.191	83.7007	LOC110023247_1	119.017	83.7671
LOC110022613_1	18.6651	12.9227	LOC110022613_1	20.6476	14.379	LOC110022613_1	20.6806	14.5555
LOC110025995_1	20.2054	13.9892	LOC110025995_1	22.1442	15.4212	LOC110025995_1	21.503	15.1344
LOC110017958_1	48.7589	33.7581	LOC110017958_1	45.1187	31.4206	LOC110017958_1	44.541	31.3491
LOC110017958_2	28.8438	19.9699	LOC110017958_2	34.5057	24.0297	LOC110017958_2	34.6835	24.4111
LOC110039315_1	2.71597	1.88039	LOC110039315_1	3.34875	2.33206	LOC110039315_1	3.65969	2.57578
LOC110024414_1	15.2248	10.5409	LOC110024414_1	15.7474	10.9665	LOC110024414_1	15.7637	11.0949
LOC110018106_1	0.546992	0.378709	LOC110018106_1	0.522009	0.363527	LOC110018106_1	0.483937	0.340607
LOC110032586_1	302.146	209.19	LOC110032586_1	303.574	211.408	LOC110032586_1	317.77	223.655
LOC110026057_1	40.5358	28.0648	LOC110026057_1	44.6657	31.1051	LOC110026057_1	42.5965	29.9805
LOC110026057_2	0.285659	0.197775	LOC110026057_2	0.068792	0.0479067	LOC110026057_2	0.110011	0.0774288
LOC110026068_1	32.0484	22.1887	LOC110026068_1	24.3816	16.9793	LOC110026068_1	24.8896	17.5179
LOC110018130_1	34.3675	23.7943	LOC110018130_1	36.4485	25.3827	LOC110018130_1	37.8745	26.657
LOC110018052_1	35.6556	24.6861	LOC110018052_1	39.2536	27.3362	LOC110018052_1	37.4367	26.3489
LOC110029866_1	126.253	87.4112	LOC110029866_1	125.828	87.6265	LOC110029866_1	122.207	86.0122
LOC110025815_6	0.153136	0.106023	LOC110025815_6	0.0365708	0.0254678	LOC110025815_6	0	0
LOC110025815_5	2.29408	1.5883	LOC110025815_5	2.75492	1.91852	LOC110025815_5	2.83697	1.99673
LOC110025815_3	4.73051	3.27516	LOC110025815_3	3.24578	2.26036	LOC110025815_3	3.08283	2.16977
LOC110025815_4	0.0637565	0.0441417	LOC110025815_4	0.142742	0.0994054	LOC110025815_4	0.165225	0.11629
LOC110025815_1	10.5279	7.28897	LOC110025815_1	8.24428	5.74131	LOC110025815_1	6.52881	4.59514
LOC110025815_2	1.49601	1.03576	LOC110025815_2	1.21758	0.847924	LOC110025815_2	1.21561	0.855577
LOC110025815_7	46.7185	32.3455	LOC110025815_7	50.2907	35.0224	LOC110025815_7	49.8551	35.0893
LOC110033261_1	1.7314	1.19873	LOC110033261_1	1.97	1.3719	LOC110033261_1	1.94283	1.36741
LOC110027185_1	0.503092	0.348315	LOC110027185_1	0.335807	0.233856	LOC110027185_1	0.28641	0.201583
LOC110027185_2	27.2956	18.898	LOC110027185_2	31.9802	22.2709	LOC110027185_2	31.4472	22.1333
LOC110038582_1	11.8784	8.22401	LOC110038582_1	15.9642	11.1175	LOC110038582_1	13.4637	9.4761
LOC110030266_1	44.7303	30.9689	LOC110030266_1	49.6789	34.5963	LOC110030266_1	47.5331	33.455
LOC110034081_1	59.7231	41.3491	LOC110034081_1	72.2306	50.3013	LOC110034081_1	71.0917	50.0361
LOC110018146_1	52.5645	36.3929	LOC110018146_1	58.597	40.8069	LOC110018146_1	56.3513	39.6615
LOC110029842_1	39.6145	27.427	LOC110029842_1	42.1621	29.3616	LOC110029842_1	40.6199	28.5893
TRNAM-CAU_1_1	0	0	TRNAM-CAU_1_1	0	0	TRNAM-CAU_1_1	0	0
LOC110022620_1	2.39922	1.6611	LOC110022620_1	4.1089	2.86143	LOC110022620_1	3.45581	2.43229
LOC110022630_1	5.52624	3.82608	LOC110022630_1	6.20203	4.31908	LOC110022630_1	6.15083	4.32911
TRNAP-UGG_1_1	0	0	TRNAP-UGG_1_1	0	0	TRNAP-UGG_1_1	0	0
TRNAW-CCA_1_1	0	0	TRNAW-CCA_1_1	0	0	TRNAW-CCA_1_1	0	0
LOC110017929_1	0	0	LOC110017929_1	0	0	LOC110017929_1	0	0
LOC110025149_1	100.069	69.2829	LOC110025149_1	103.268	71.9154	LOC110025149_1	100.063	70.4271
LOC110033278_1	24.598	17.0304	LOC110033278_1	34.0172	23.6895	LOC110033278_1	24.419	17.1867
LOC110018157_1	34.3033	23.7498	LOC110018157_1	31.5115	21.9446	LOC110018157_1	27.9013	19.6376
LOC110021240_1	0.365979	0.253385	LOC110021240_1	0.25539	0.177854	LOC110021240_1	0.326734	0.229964
LOC110022925_3	0.803885	0.556568	LOC110022925_3	0.652131	0.454143	LOC110022925_3	0.762537	0.536692
LOC110022925_2	7.86264	5.44368	LOC110022925_2	5.15096	3.58712	LOC110022925_2	6.50818	4.58062
LOC110022925_1	26.2652	18.1847	LOC110022925_1	25.8694	18.0154	LOC110022925_1	25.0164	17.6071
LOC110026273_1	84.0971	58.2244	LOC110026273_1	90.7933	63.2283	LOC110026273_1	87.9302	61.8875
LOC110017904_1	1.04338	0.72238	LOC110017904_1	0.901161	0.627568	LOC110017904_1	0.957149	0.673665
LOC110030836_1	0.878464	0.608202	LOC110030836_1	0.689896	0.480443	LOC110030836_1	0.854148	0.601171
LOC110039278_1	28.4308	19.684	LOC110039278_1	28.2428	19.6682	LOC110039278_1	26.7992	18.8619
LOC110018172_1	76.2961	52.8234	LOC110018172_1	82.6246	57.5397	LOC110018172_1	80.4253	56.6053
LOC110030566_1	14.6432	10.1382	LOC110030566_1	6.65464	4.63428	LOC110030566_1	7.91871	5.57338
LOC110033751_6	0.378078	0.261761	LOC110033751_6	1.54782	1.0779	LOC110033751_6	2.26899	1.59697
LOC110033751_5	0.124684	0.0863244	LOC110033751_5	0.0319028	0.0222171	LOC110033751_5	0.0340124	0.0239388
LOC110033751_4	18.9644	13.1299	LOC110033751_4	19.9696	13.9068	LOC110033751_4	22.3513	15.7314
LOC110033751_3	61.2211	42.3863	LOC110033751_3	63.0134	43.8825	LOC110033751_3	65.2572	45.9296
LOC110033751_2	113.835	78.8136	LOC110033751_2	119.501	83.2202	LOC110033751_2	134.779	94.8605
LOC110033751_1	0.539374	0.373434	LOC110033751_1	1.24209	0.864987	LOC110033751_1	1.50078	1.05629
LOC110039532_2	0.563314	0.390009	LOC110039532_2	0.497562	0.346502	LOC110039532_2	0.639925	0.450395
LOC110039532_1	14.7594	10.2186	LOC110039532_1	15.5108	10.8017	LOC110039532_1	15.649	11.0142
LOC110021273_2	8.79121	6.08657	LOC110021273_2	8.9171	6.20986	LOC110021273_2	9.89121	6.96168
LOC110021273_1	25.8445	17.8934	LOC110021273_1	28.2275	19.6576	LOC110021273_1	28.3497	19.9532
LOC110022525_6	17.6236	12.2016	LOC110022525_6	19.0732	13.2826	LOC110022525_6	17.913	12.6076
LOC110022525_5	2.4277	1.68082	LOC110022525_5	3.09081	2.15243	LOC110022525_5	3.11838	2.19479
LOC110022525_4	1.25184	0.866707	LOC110022525_4	1.24546	0.867337	LOC110022525_4	1.1094	0.780826
LOC110022525_3	0.0789272	0.054645	LOC110022525_3	0.251662	0.175257	LOC110022525_3	0.165619	0.116567
LOC110022525_2	0.684481	0.473899	LOC110022525_2	0.641657	0.446849	LOC110022525_2	0.819583	0.576843
LOC110022525_1	0.761537	0.527249	LOC110022525_1	0.818747	0.570174	LOC110022525_1	1.04442	0.735086
LOC110018028_1	22.2613	15.4126	LOC110018028_1	21.9129	15.2601	LOC110018028_1	22.1336	15.5782
LOC110022798_1	64.5018	44.6577	LOC110022798_1	69.3476	48.2936	LOC110022798_1	64.2376	45.212
LOC110018053_1	24.0888	16.6778	LOC110018053_1	23.7057	16.5087	LOC110018053_1	23.0798	16.2441
LOC110039580_1	9.35487	6.47683	LOC110039580_1	5.20745	3.62646	LOC110039580_1	5.57696	3.92521
LOC110039580_3	1.03087	0.713722	LOC110039580_3	0.386234	0.268973	LOC110039580_3	0	0
LOC110039580_2	1.33163	0.921949	LOC110039580_2	0.612874	0.426804	LOC110039580_2	0.859016	0.604597
LOC110039580_4	0.998125	0.69105	LOC110039580_4	0.286347	0.199412	LOC110039580_4	0.396041	0.278744
LOC110023460_1	107.118	74.1627	LOC110023460_1	95.1162	66.2388	LOC110023460_1	94.6424	66.6117
LOC110034357_1	8.74134	6.05205	LOC110034357_1	8.18923	5.70297	LOC110034357_1	8.14052	5.7295
LOC110017857_1	19.7192	13.6525	LOC110017857_1	15.3921	10.719	LOC110017857_1	15.0115	10.5655
LOC110022229_1	0.0288388	0.0199665	LOC110022229_1	0.206611	0.143884	LOC110022229_1	0.251742	0.177182
LOC110039393_1	3.61049	2.49972	LOC110039393_1	2.7345	1.9043	LOC110039393_1	2.34126	1.64784
LOC110035545_1	17.0133	11.7791	LOC110035545_1	18.2971	12.742	LOC110035545_1	17.5357	12.3421
LOC110018178_1	5.02103	3.4763	LOC110018178_1	4.77511	3.32538	LOC110018178_1	4.54138	3.19633
LOC110018187_1	1.52669	1.057	LOC110018187_1	1.50761	1.0499	LOC110018187_1	1.63984	1.15416
LOC110035554_1	1.35924	0.941064	LOC110035554_1	0.851301	0.592845	LOC110035554_1	0.99614	0.701108
LOC110035563_1	31.9205	22.1001	LOC110035563_1	33.3973	23.2579	LOC110035563_1	35.2246	24.792
LOC110035635_1	37.5637	26.0072	LOC110035635_1	34.5047	24.029	LOC110035635_1	31.4176	22.1125
LOC110018195_1	3.20487	2.21888	LOC110018195_1	2.96956	2.068	LOC110018195_1	2.81294	1.97982
LOC110018202_1	1.06278	0.735812	LOC110018202_1	0.967658	0.673876	LOC110018202_1	0.978934	0.688998
LOC110024235_5	3.53258	2.44577	LOC110024235_5	2.99988	2.08911	LOC110024235_5	4.04555	2.84736
LOC110024235_2	1.61881	1.12078	LOC110024235_2	1.89499	1.31967	LOC110024235_2	1.82158	1.28207
LOC110024235_3	4.52554	3.13325	LOC110024235_3	4.38087	3.05083	LOC110024235_3	4.32501	3.04405
LOC110024235_4	0.614644	0.425548	LOC110024235_4	0.18659	0.129941	LOC110024235_4	0.295552	0.208017
LOC110024235_1	13.8807	9.61024	LOC110024235_1	14.3315	9.98041	LOC110024235_1	13.8466	9.74556
LOC110039533_1	18.3968	12.737	LOC110039533_1	19.534	13.6035	LOC110039533_1	18.9757	13.3555
LOC110018210_1	3.60434	2.49546	LOC110018210_1	4.45296	3.10104	LOC110018210_1	3.97945	2.80084
LOC110039376_1	0	0	LOC110039376_1	0.0236819	0.016492	LOC110039376_1	0.0252479	0.0177701
TRNAS-GGA_1	0	0	TRNAS-GGA_1	0	0	TRNAS-GGA_1	0	0
LOC110033701_1	6.73943	4.66603	LOC110033701_1	6.7443	4.69672	LOC110033701_1	8.70612	6.12758
LOC110033701_2	15.9208	11.0227	LOC110033701_2	14.5596	10.1393	LOC110033701_2	14.5251	10.2231
LOC110033701_5	17.3301	11.9984	LOC110033701_5	23.1413	16.1156	LOC110033701_5	22.2411	15.6538
LOC110033701_4	14.2903	9.89384	LOC110033701_4	12.7341	8.86801	LOC110033701_4	13.0302	9.171
LOC110033701_3	10.3907	7.19394	LOC110033701_3	12.5388	8.73199	LOC110033701_3	12.3148	8.66746
LOC110029346_1	10.7607	7.45014	LOC110029346_1	10.3455	7.20457	LOC110029346_1	10.1092	7.11513
LOC110018230_1	5.08454	3.52027	LOC110018230_1	9.73504	6.77947	LOC110018230_1	9.17842	6.46
LOC110018069_1	46.6745	32.315	LOC110018069_1	46.3571	32.283	LOC110018069_1	47.7315	33.5946
LOC110027061_4	0.180059	0.124664	LOC110027061_4	0.0815115	0.0567645	LOC110027061_4	0.0680099	0.0478671
LOC110027061_2	1.00818	0.698008	LOC110027061_2	0.884929	0.616263	LOC110027061_2	0.9908	0.69735
LOC110027061_3	0	0	LOC110027061_3	0.0992104	0.06909	LOC110027061_3	0.233425	0.164291
LOC110027061_1	2.20107	1.5239	LOC110027061_1	2.89639	2.01704	LOC110027061_1	3.22516	2.26995
LOC110038940_1	3.34047	2.31277	LOC110038940_1	1.05865	0.73724	LOC110038940_1	1.03614	0.72926
LOC110018239_1	6.90206	4.77863	LOC110018239_1	7.78165	5.41913	LOC110018239_1	7.24034	5.09593
LOC110017828_1	15.0491	10.4192	LOC110017828_1	17.1972	11.9761	LOC110017828_1	15.9107	11.1983
LOC110026646_2	1.83551	1.27081	LOC110026646_2	1.94523	1.35466	LOC110026646_2	2.07386	1.45963
LOC110026646_1	32.5624	22.5445	LOC110026646_1	35.0352	24.3984	LOC110026646_1	32.8125	23.0943
LOC110018250_1	0.1042	0.0721426	LOC110018250_1	0.100722	0.0701425	LOC110018250_1	0.126332	0.0889155
LOC110030822_1	3.62067	2.50677	LOC110030822_1	3.74641	2.609	LOC110030822_1	3.29951	2.32228
LOC110029574_1	105.187	72.8257	LOC110029574_1	106.72	74.3196	LOC110029574_1	105.967	74.5819
LOC110017982_1	1.79265	1.24114	LOC110017982_1	2.5268	1.75966	LOC110017982_1	2.33356	1.64242
LOC110017912_1	37.9837	26.2979	LOC110017912_1	44.0393	30.6689	LOC110017912_1	41.1982	28.9963
LOC110031602_1	204.99	141.924	LOC110031602_1	190.473	132.645	LOC110031602_1	196.473	138.283
LOC110035587_1	33.1198	22.9304	LOC110035587_1	18.0939	12.6006	LOC110035587_1	22.2458	15.6572
LOC110020666_1	6.0217	4.16911	LOC110020666_1	6.22209	4.33306	LOC110020666_1	6.29968	4.43387
LOC110024490_5	2.48201	1.71842	LOC110024490_5	2.57262	1.79157	LOC110024490_5	2.86584	2.01705
LOC110024490_4	21.4304	14.8373	LOC110024490_4	20.595	14.3423	LOC110024490_4	20.3279	14.3073
LOC110024490_1	0	0	LOC110024490_1	0	0	LOC110024490_1	0	0
LOC110024490_2	2.63651	1.82538	LOC110024490_2	2.49327	1.73631	LOC110024490_2	2.44785	1.72286
LOC110024490_3	2.08763	1.44537	LOC110024490_3	2.60893	1.81686	LOC110024490_3	2.50018	1.75969
LOC110018012_1	3.57325	2.47393	LOC110018012_1	3.8913	2.7099	LOC110018012_1	3.80389	2.67727
LOC110029126_1	18.9815	13.1418	LOC110029126_1	22.0229	15.3367	LOC110029126_1	22.659	15.948
LOC110036860_1	26.4116	18.286	LOC110036860_1	29.1196	20.2789	LOC110036860_1	27.5654	19.4012
LOC110017852_3	3.53101	2.44469	LOC110017852_3	2.87485	2.00205	LOC110017852_3	2.58942	1.8225
LOC110017852_1	11.1149	7.69534	LOC110017852_1	9.31477	6.48679	LOC110017852_1	11.013	7.75122
LOC110017852_2	0	0	LOC110017852_2	0	0	LOC110017852_2	0	0
LOC110024224_1	5.89014	4.07803	LOC110024224_1	5.85396	4.07669	LOC110024224_1	6.15735	4.3337
LOC110024224_2	5.70279	3.94832	LOC110024224_2	6.84043	4.76367	LOC110024224_2	6.17551	4.34648
LOC110039287_1	12.7069	8.79756	LOC110039287_1	10.3367	7.19846	LOC110039287_1	12.2302	8.60789
LOC110039470_1	0.197265	0.136576	LOC110039470_1	0.228282	0.158975	LOC110039470_1	0.259276	0.182485
LOC110030693_1	30.3691	21.026	LOC110030693_1	25.8631	18.011	LOC110030693_1	26.8359	18.8878
LOC110020764_1	0.0457745	0.0316919	LOC110020764_1	0.0117123	0.00815645	LOC110020764_1	0.0124868	0.00878853
LOC110017868_1	0	0	LOC110017868_1	0.0313768	0.0218507	LOC110017868_1	0.0501774	0.0353161
LOC110018258_1	48.1133	33.3112	LOC110018258_1	41.9644	29.224	LOC110018258_1	44.5158	31.3314
LOC110033739_1	19.5113	13.5086	LOC110033739_1	23.2662	16.2025	LOC110033739_1	21.8208	15.358
LOC110018268_1	0.927907	0.642434	LOC110018268_1	0.811353	0.565025	LOC110018268_1	0.805212	0.566728
LOC110018014_1	5.06607	3.50748	LOC110018014_1	4.38264	3.05207	LOC110018014_1	4.33648	3.05212
LOC110039425_1	5.92553	4.10253	LOC110039425_1	5.69161	3.96363	LOC110039425_1	5.29078	3.72378
LOC110018288_1	0	0	LOC110018288_1	0	0	LOC110018288_1	0	0
LOC110017968_1	14.5049	10.0424	LOC110017968_1	12.6728	8.82533	LOC110017968_1	12.3259	8.67525
LOC110030916_1	760.281	526.379	LOC110030916_1	765.655	533.201	LOC110030916_1	812.672	571.979
LOC110027749_1	11.3856	7.8828	LOC110027749_1	10.9007	7.59125	LOC110027749_1	10.6021	7.46203
LOC110018299_1	0	0	LOC110018299_1	0	0	LOC110018299_1	0	0
LOC110038060_1	12.3471	8.54847	LOC110038060_1	17.0493	11.8731	LOC110038060_1	19.8953	14.0028
LOC110038060_2	6.79611	4.70527	LOC110038060_2	8.15834	5.68146	LOC110038060_2	9.51757	6.69871
LOC110038060_6	1.25462	0.868632	LOC110038060_6	1.34596	0.937325	LOC110038060_6	1.37723	0.969332
LOC110038060_5	2.83376	1.96195	LOC110038060_5	3.0639	2.1337	LOC110038060_5	3.87699	2.72872
LOC110038060_4	22.0479	15.2648	LOC110038060_4	24.4961	17.059	LOC110038060_4	25.0323	17.6184
LOC110038060_3	0	0	LOC110038060_3	0	0	LOC110038060_3	0	0
LOC110038060_7	378.026	261.726	LOC110038060_7	483.034	336.384	LOC110038060_7	454.339	319.775
LOC110039277_1	262.904	182.021	LOC110039277_1	280.687	195.47	LOC110039277_1	294.38	207.192
LOC110034507_1	29.6232	20.5095	LOC110034507_1	32.2727	22.4747	LOC110034507_1	33.3935	23.5032
LOC110035727_1	22.7513	15.7518	LOC110035727_1	23.8696	16.6227	LOC110035727_1	22.1285	15.5746
LOC110037341_1	54.9898	38.072	LOC110037341_1	59.7461	41.6071	LOC110037341_1	53.8979	37.9347
LOC110030383_1	3.77771	2.61549	LOC110030383_1	4.2477	2.9581	LOC110030383_1	4.3503	3.06185
LOC110017890_1	4.28418	2.96614	LOC110017890_1	2.86417	1.9946	LOC110017890_1	2.99804	2.1101
LOC110017890_2	2.8451	1.9698	LOC110017890_2	3.61144	2.51501	LOC110017890_2	3.46826	2.44105
LOC110020623_1	8.95045	6.19682	LOC110020623_1	9.00004	6.26762	LOC110020623_1	10.0366	7.06404
LOC110033913_2	6.78481	4.69745	LOC110033913_2	10.2609	7.1457	LOC110033913_2	12.6398	8.8962
LOC110033913_1	554.743	384.075	LOC110033913_1	611.728	426.007	LOC110033913_1	642.791	452.412
LOC110035877_1	0.345137	0.238955	LOC110035877_1	0.385776	0.268654	LOC110035877_1	0.366689	0.258085
LOC110039534_1	0.00958959	0.00663933	LOC110039534_1	0.0245369	0.0170875	LOC110039534_1	0.0104638	0.00736466
LOC110037617_1	36.6339	25.3634	LOC110037617_1	38.3131	26.6812	LOC110037617_1	37.9813	26.7322
LOC110022057_1	15.2278	10.543	LOC110022057_1	15.5787	10.849	LOC110022057_1	15.3807	10.8253
LOC110031908_1	393.844	272.677	LOC110031908_1	383.496	267.066	LOC110031908_1	388.114	273.164
LOC110021133_1	111.591	77.2596	LOC110021133_1	136.108	94.7853	LOC110021133_1	119.48	84.093
LOC110037058_1	11.0029	7.61785	LOC110037058_1	10.7272	7.47041	LOC110037058_1	11.2901	7.94628
LOC110039400_2	5.81016	4.02265	LOC110039400_2	4.47481	3.11625	LOC110039400_2	5.38884	3.7928
LOC110039400_1	22.2264	15.3884	LOC110039400_1	17.4431	12.1473	LOC110039400_1	19.3962	13.6515
LOC110018323_1	6.2911	4.35563	LOC110018323_1	6.11947	4.26159	LOC110018323_1	6.05483	4.26154
LOC110018332_1	4.34763	3.01007	LOC110018332_1	3.87125	2.69594	LOC110018332_1	3.79517	2.67113
LOC110018341_1	1.7913	1.2402	LOC110018341_1	2.15891	1.50347	LOC110018341_1	1.82673	1.2857
TRNAM-CAU_2_1	0	0	TRNAM-CAU_2_1	0	0	TRNAM-CAU_2_1	0	0
LOC110018350_1	71.122	49.2411	LOC110018350_1	73.1154	50.9175	LOC110018350_1	68.9893	48.5564
LOC110029971_2	25.7104	17.8005	LOC110029971_2	23.3194	16.2396	LOC110029971_2	23.4214	16.4845
LOC110029971_1	1.51618	1.04973	LOC110029971_1	1.40898	0.981213	LOC110029971_1	1.44125	1.01439
LOC110025541_1	0.72326	0.500747	LOC110025541_1	0.761514	0.530317	LOC110025541_1	0.725694	0.510761
LOC110039467_1	48.7245	33.7343	LOC110039467_1	50.5408	35.1965	LOC110039467_1	50.434	35.4967
LOC110024732_1	10.2849	7.12074	LOC110024732_1	10.4891	7.30462	LOC110024732_1	10.1276	7.12806
LOC110020839_1	1.86383	1.29042	LOC110020839_1	1.82258	1.26924	LOC110020839_1	2.05073	1.44336
LOC110039579_1	123.265	85.342	LOC110039579_1	142.013	98.8975	LOC110039579_1	163.547	115.109
LOC110033568_1	26.9279	18.6435	LOC110033568_1	30.4811	21.227	LOC110033568_1	28.5971	20.1274
LOC110024041_1	54.6374	37.8281	LOC110024041_1	50.1091	34.8959	LOC110024041_1	58.3548	41.0715
LOC110024048_1	18.052	12.4983	LOC110024048_1	20.2251	14.0847	LOC110024048_1	20.038	14.1032
LOC110018359_1	6.06231	4.19722	LOC110018359_1	5.73693	3.99519	LOC110018359_1	5.75652	4.05158
LOC110039539_1	27.3629	18.9446	LOC110039539_1	31.2403	21.7557	LOC110039539_1	33.5032	23.5804
LOC110024668_1	13.7796	9.54027	LOC110024668_1	10.8347	7.54529	LOC110024668_1	10.3695	7.29829
LOC110038313_1	18.2364	12.626	LOC110038313_1	21.9542	15.2889	LOC110038313_1	21.0563	14.82
LOC110029250_1	14.1486	9.79578	LOC110029250_1	14.8112	10.3145	LOC110029250_1	14.0565	9.89329
LOC110029255_9	0	0	LOC110029255_9	0	0	LOC110029255_9	0	0
LOC110029255_8	0	0	LOC110029255_8	0	0	LOC110029255_8	0	0
LOC110029255_7	0.0824333	0.0570725	LOC110029255_7	0.0271186	0.0188853	LOC110029255_7	0.0256994	0.0180879
LOC110029255_6	0	0	LOC110029255_6	0	0	LOC110029255_6	0	0
LOC110029255_5	0.261383	0.180968	LOC110029255_5	0.233223	0.162416	LOC110029255_5	0.416847	0.293387
LOC110029255_4	0.643353	0.445424	LOC110029255_4	0.982378	0.684127	LOC110029255_4	1.25115	0.880587
LOC110029255_1	0	0	LOC110029255_1	0	0	LOC110029255_1	0	0
LOC110029255_2	3.31725	2.29669	LOC110029255_2	2.48564	1.73099	LOC110029255_2	2.22578	1.56656
LOC110029255_3	7.39376	5.11905	LOC110029255_3	6.67893	4.6512	LOC110029255_3	6.89772	4.85479
LOC110029255_10	23.8063	16.4823	LOC110029255_10	22.1972	15.4581	LOC110029255_10	21.5737	15.1841
LOC110021903_1	170.528	118.065	LOC110021903_1	166.169	115.72	LOC110021903_1	163.514	115.086
LOC110017972_1	0.126562	0.0876246	LOC110017972_1	0.128537	0.0895129	LOC110017972_1	0.124289	0.0874777
LOC110032875_2	1.78304	1.23448	LOC110032875_2	1.31945	0.918862	LOC110032875_2	1.73563	1.22158
LOC110032875_1	34.6661	24.001	LOC110032875_1	35.7982	24.9298	LOC110032875_1	35.5876	25.0474
LOC110029455_1	4.00667	2.77401	LOC110029455_1	3.47507	2.42004	LOC110029455_1	3.24514	2.28401
LOC110018369_1	0	0	LOC110018369_1	0	0	LOC110018369_1	0	0
LOC110032700_1	4.69782	3.25253	LOC110032700_1	5.34588	3.72287	LOC110032700_1	5.28345	3.71863
LOC110031830_2	2.14231	1.48322	LOC110031830_2	2.73233	1.90279	LOC110031830_2	3.20071	2.25274
LOC110031830_1	33.5123	23.2021	LOC110031830_1	36.0692	25.1186	LOC110031830_1	35.8835	25.2557
LOC110018377_1	8.36664	5.79262	LOC110018377_1	9.4504	6.58125	LOC110018377_1	9.31169	6.5538
LOC110018385_1	0.775977	0.537246	LOC110018385_1	1.11313	0.77518	LOC110018385_1	1.17673	0.828214
LOC110021319_1	37.9854	26.2991	LOC110021319_1	33.8364	23.5636	LOC110021319_1	34.0633	23.9746
LOC110039526_1	0.0328816	0.0227655	LOC110039526_1	0.029264	0.0203794	LOC110039526_1	0.0270393	0.0190309
LOC110032257_1	2.57754	1.78455	LOC110032257_1	3.07908	2.14427	LOC110032257_1	2.66222	1.87373
LOC110030430_1	29.3476	20.3187	LOC110030430_1	31.9885	22.2768	LOC110030430_1	30.7979	21.6763
LOC110039101_1	7.47046	5.17216	LOC110039101_1	6.21101	4.32534	LOC110039101_1	6.43987	4.53254
LOC110026761_1	79.047	54.728	LOC110026761_1	94.5821	65.8669	LOC110026761_1	86.5478	60.9145
LOC110017833_1	0.437774	0.303092	LOC110017833_1	2.5539	1.77854	LOC110017833_1	1.83907	1.29439
LOC110023218_1	8.27235	5.72734	LOC110023218_1	9.59189	6.67978	LOC110023218_1	8.94735	6.29737
LOC110023515_1	75.0893	51.9879	LOC110023515_1	78.863	54.9201	LOC110023515_1	82.1066	57.7887
LOC110018094_1	43.6842	30.2447	LOC110018094_1	49.5593	34.513	LOC110018094_1	48.6668	34.2529
LOC110018094_2	2.61414	1.80989	LOC110018094_2	2.15866	1.50329	LOC110018094_2	1.36139	0.958181
LOC110018094_3	12.6812	8.7798	LOC110018094_3	17.442	12.1466	LOC110018094_3	15.5603	10.9518
LOC110018093_3	0.0663554	0.045941	LOC110018093_3	0.237697	0.165532	LOC110018093_3	0.205146	0.144387
LOC110018093_2	28.1428	19.4846	LOC110018093_2	31.7153	22.0865	LOC110018093_2	29.356	20.6615
LOC110018093_1	0.107654	0.0745342	LOC110018093_1	0	0	LOC110018093_1	0	0
LOC110017853_2	16.9312	11.7223	LOC110017853_2	20.4107	14.214	LOC110017853_2	20.3631	14.3321
LOC110017853_1	31.1162	21.5432	LOC110017853_1	31.6403	22.0343	LOC110017853_1	30.0005	21.1151
[truncated: 28,975 more rows]
