# Supplementary material for: Extending the Toolkit for Beauty: Differential Co-Expression of DROOPING LEAF-like and Class B MADS-box Genes during Phalaenopsis Flower Development
Source: Int J Mol Sci. 2021 Jun 29;22(13):7025. doi: 10.3390/ijms22137025 (PMC8268020; doi:10.3390/ijms22137025)
Supplement: Supplementary file 1 [file ijms-22-07025-s001.zip › Supplementary_Data_S2.xlsx]

## Sheet: WT_FDR<0.05
Supplementary data 1. Selected differentially expressed transcripts (FDR <0.05) between lip and lateral inner tepals of wild type Phalaenopsis hyb. “Brother Spring Dancer” KHM190. WT_Lip, wild-type lip; WT_Te_inn, wild-type lateral inner tepals; FC, Fold Change; CPM, Counts per Million; FDR, False Discovery Rate.
TRANSCRIPT_ID	SAMPLE_A	SAMPLE_B	logFC	logCPM	PValue	FDR	description	accession
TRINITY_DN71221_c2_g8_i4	WT_Lip	WT_Te_inn	6.74064	6.11768	9.15997e-15	5.33266e-10	AGL6	AHA42267.1
TRINITY_DN71221_c2_g8_i1	WT_Lip	WT_Te_inn	5.9864	5.37841	1.45717e-12	4.24161e-08	AGL6	AHA42267.1
TRINITY_DN68926_c0_g1_i2	WT_Lip	WT_Te_inn	4.91752	4.07519	1.70508e-09	3.30883e-05	MADS-box transcription factor (PeMADS4)	XP_020588460.1
TRINITY_DN66410_c0_g1_i2	WT_Lip	WT_Te_inn	4.28793	3.91179	5.33647e-08	0.000517788	protein DROOPING LEAF-like (PeDL2)	XP_020572967.1/XP_020572966.1
TRINITY_DN69959_c2_g6_i1	WT_Lip	WT_Te_inn	4.14901	8.22823	2.41944e-08	0.000281705	hypothetical protein EZV62_028250	TXG46219.1
TRINITY_DN69959_c3_g4_i1	WT_Lip	WT_Te_inn	3.86365	8.26576	1.39658e-07	0.0011615	uncharacterized protein LOC110281477	XP_020999426.1
TRINITY_DN69959_c3_g7_i1	WT_Lip	WT_Te_inn	3.83614	7.06874	1.82862e-07	0.00133071	mitochondrial protein	GER39135.1
TRINITY_DN70919_c0_g2_i2	WT_Lip	WT_Te_inn	3.78889	4.56833	4.7006e-07	0.00273655	heat stress transcription factor B-4b-like	XP_020596681.1
TRINITY_DN66517_c0_g1_i1	WT_Lip	WT_Te_inn	3.74055	8.26383	2.92374e-07	0.00189123	hypothetical protein LSAT_4X50261	PLY97102.1
TRINITY_DN77722_c1_g1_i10	WT_Lip	WT_Te_inn	3.69579	3.13033	2.44561e-06	0.0101697	uncharacterized protein LOC110039114	XP_020599731.1
TRINITY_DN70196_c7_g1_i4	WT_Lip	WT_Te_inn	3.61837	4.07162	1.68214e-06	0.00753302	GDSL esterase/lipase At5g33370-like	XP_020600057.1
TRINITY_DN77437_c0_g1_i6	WT_Lip	WT_Te_inn	3.57548	3.39958	3.37779e-06	0.0110397	cytochrome c biogenesis FN	YP_009315984.1
TRINITY_DN69959_c3_g2_i2	WT_Lip	WT_Te_inn	3.55882	7.91595	8.831e-07	0.00467377	hypothetical protein	YP_009316008.1
TRINITY_DN67542_c0_g1_i2	WT_Lip	WT_Te_inn	3.47719	4.14273	3.41334e-06	0.0110397	protein DROOPING LEAF (PeDL2)	XP_020572967.1/XP_020572966.1
TRINITY_DN65376_c0_g2_i1	WT_Lip	WT_Te_inn	3.45908	4.62373	2.87538e-06	0.0105392	non-specific lipid-transfer protein 1-like	XP_020584398.1
TRINITY_DN71085_c0_g1_i7	WT_Lip	WT_Te_inn	3.41578	3.6073	5.7667e-06	0.0159867	probable potassium transporter 9	XP_020591982.1
TRINITY_DN74298_c0_g1_i4	WT_Lip	WT_Te_inn	3.32031	3.03363	1.51917e-05	0.0340159	NADH dehydrogenase subunit 4	YP_009242008.1
TRINITY_DN74088_c2_g2_i8	WT_Lip	WT_Te_inn	3.31614	3.16859	1.43829e-05	0.0334931	cytochrome oxidase subunit 1-2	AAV68252.1
TRINITY_DN68643_c2_g7_i4	WT_Lip	WT_Te_inn	3.27606	2.9947	1.87843e-05	0.0374677	hypothetical protein Lal_00038471	KAF1856605.1
TRINITY_DN74348_c5_g1_i1	WT_Lip	WT_Te_inn	3.25202	6.41098	5.74384e-06	0.0159867	hypothetical protein FCM35_KLT00775	KAF3342137.1
TRINITY_DN76044_c0_g1_i11	WT_Lip	WT_Te_inn	3.19866	3.60787	1.87179e-05	0.0374677	serine/arginine repetitive matrix protein 1	XP_020593813.1
TRINITY_DN71444_c1_g1_i3	WT_Lip	WT_Te_inn	3.18686	4.52884	1.23637e-05	0.0299907	transcription repressor OFP8-like	XP_020583888.1
TRINITY_DN81434_c9_g6_i1	WT_Lip	WT_Te_inn	2.93651	11.0207	2.90673e-05	0.0483489	uncharacterized protein LOC110116129	XP_028554352.1
TRINITY_DN74348_c5_g3_i1	WT_Lip	WT_Te_inn	2.92986	13.0908	3.00612e-05	0.0486131	PREDICTED: uncharacterized protein LOC108866852	XP_018501704.1
TRINITY_DN71752_c0_g1_i7	WT_Lip	WT_Te_inn	-3.03245	5.57567	2.05373e-05	0.0374677	MADS-box transcription factor (PeMADS2)	XP_020586439.1
TRINITY_DN71752_c0_g1_i10	WT_Lip	WT_Te_inn	-3.05191	3.95576	2.44503e-05	0.0418654	MADS-box transcription factor (PeMADS2)	XP_020586439.1
TRINITY_DN68774_c0_g1_i7	WT_Lip	WT_Te_inn	-3.14809	3.30983	2.11857e-05	0.0374677	vicilin-like seed storage protein At2g28490	XP_020590037.1
TRINITY_DN73412_c1_g5_i8	WT_Lip	WT_Te_inn	-3.14853	3.39201	1.97861e-05	0.0374677	Alpha-terpineol synthase, chloroplastic	PKU83075.1
TRINITY_DN76647_c0_g1_i3	WT_Lip	WT_Te_inn	-3.19548	3.82682	1.21142e-05	0.0299907	alcohol-forming fatty acyl-CoA reductase-like	XP_020582760.1
TRINITY_DN80077_c0_g4_i2	WT_Lip	WT_Te_inn	-3.20324	2.65084	2.12384e-05	0.0374677	hypothetical protein EZV62_028250	TXG46219.1
TRINITY_DN73759_c1_g1_i3	WT_Lip	WT_Te_inn	-3.22734	2.47748	2.11914e-05	0.0374677	stomatal closure-related actin-binding protein 1	XP_020577074.1
TRINITY_DN77514_c5_g6_i5	WT_Lip	WT_Te_inn	-3.30323	3.82022	7.62272e-06	0.0201714	polyadenylate-binding protein-interacting protein 3	XP_020599872.1
TRINITY_DN80239_c0_g2_i9	WT_Lip	WT_Te_inn	-3.48316	3.67169	2.89653e-06	0.0105392	protein TSS-like	XP_020573793.1
TRINITY_DN71948_c2_g2_i5	WT_Lip	WT_Te_inn	-3.51193	2.93492	3.80642e-06	0.0116631	myb-related protein P-like	XP_020596073.1
TRINITY_DN69798_c2_g1_i2	WT_Lip	WT_Te_inn	-3.53614	5.08341	1.33247e-06	0.00646435	pathogenesis-related protein 1-like	XP_020589709.1
TRINITY_DN72931_c0_g2_i9	WT_Lip	WT_Te_inn	-4.63732	4.05314	4.45686e-09	6.48662e-05	serine/threonine-protein kinase HT1-like	XP_020596940.1

## Sheet: PELORIC_FDR<0.05
Supplementary data 1. Selected differentially expressed transcripts (FDR <0.05) between lip and lip-like lateral inner tepals of peloric Phalaenopsis hyb. “Brother Spring Dancer” KHM190. The transcripts corresponding to PeDL2, PeMADS2 and PeMADS4 are not significantly differentially expressed. PELORIC_Lip, peloric lip; PELORIC_Te_inn, peloric lip-like lateral inner tepals. FC, Fold Change; CPM, C…
TRANSCRIPT_ID	SAMPLE_A	SAMPLE_B	logFC	logCPM	PValue	FDR	description	accession
TRINITY_DN67542_c0_g1_i2	PELORIC_Lip	PELORIC_Te_inn	0.628949	4.01033	0.350453	1	protein DROOPING LEAF-like (PeDL2)	XP_020572967.1/XP_020572966.1
TRINITY_DN66410_c0_g1_i2	PELORIC_Lip	PELORIC_Te_inn	1.84618	1.54569	0.0149972	1	protein DROOPING LEAF-like (PeDL2)	XP_020572967.1/XP_020572966.1
TRINITY_DN68926_c0_g1_i2	PELORIC_Lip	PELORIC_Te_inn	0.587032	4.76862	0.378486	1	MADS-box transcription factor (PeMADS4)	XP_020588460.1
TRINITY_DN71752_c0_g1_i7	PELORIC_Lip	PELORIC_Te_inn	-1.4973	4.85259	0.0267489	1	MADS-box transcription factor (PeMADS2)	XP_020586439.1
TRINITY_DN71752_c0_g1_i10	PELORIC_Lip	PELORIC_Te_inn	-1.51347	3.05885	0.0303939	1	MADS-box transcription factor (PeMADS2)	XP_020586439.1
TRINITY_DN79199_c1_g5_i11	PELORIC_Lip	PELORIC_Te_inn	5.14831	4.4011	2.69162e-10	1.53748e-05	photosystem I P700 chlorophyll A apoprotein A1	AAS46055.1
TRINITY_DN70338_c1_g2_i1	PELORIC_Lip	PELORIC_Te_inn	4.824	4.87578	1.12856e-09	3.22323e-05	hypothetical protein LR48_Vigan09g006300	KOM51404.1
TRINITY_DN68643_c1_g2_i1	PELORIC_Lip	PELORIC_Te_inn	4.55622	4.53061	7.05737e-09	6.98292e-05	ATP synthase F0 subunit 1	QKO27101.1
TRINITY_DN69959_c3_g4_i1	PELORIC_Lip	PELORIC_Te_inn	4.54703	9.18382	1.87915e-09	3.57797e-05	uncharacterized protein LOC110281477	XP_020999426.1
TRINITY_DN69959_c3_g7_i1	PELORIC_Lip	PELORIC_Te_inn	4.41324	7.86257	4.70093e-09	6.71304e-05	uncharacterized protein LOC110281477	XP_020999426.1
TRINITY_DN68643_c2_g7_i4	PELORIC_Lip	PELORIC_Te_inn	4.38286	3.51419	4.51041e-08	0.000167397	hypothetical protein Lal_00038471	KAF1856605.1
TRINITY_DN69959_c2_g6_i1	PELORIC_Lip	PELORIC_Te_inn	4.33451	8.90237	7.33487e-09	6.98292e-05	hypothetical protein EZV62_028250	TXG46219.1
TRINITY_DN74348_c5_g1_i2	PELORIC_Lip	PELORIC_Te_inn	4.28208	4.86477	2.25537e-08	0.000146462	mitochondrial protein	GER39135.1
TRINITY_DN66238_c1_g1_i1	PELORIC_Lip	PELORIC_Te_inn	4.27539	4.39622	3.37943e-08	0.000160864	hypothetical protein MA16_Dca020991	PKU71003.1
TRINITY_DN66238_c1_g1_i2	PELORIC_Lip	PELORIC_Te_inn	4.14231	14.1654	2.30765e-08	0.000146462	uncharacterized protein E6C27_scaffold852G00010	KAA0047137.1
TRINITY_DN69959_c3_g2_i2	PELORIC_Lip	PELORIC_Te_inn	4.10714	8.50071	3.0693e-08	0.000160864	hypothetical protein	YP_009316008.1
TRINITY_DN72504_c5_g6_i1	PELORIC_Lip	PELORIC_Te_inn	4.09318	14.9405	3.13598e-08	0.000160864	hypothetical protein Lal_00045043	KAF1855775.1
TRINITY_DN81434_c9_g6_i1	PELORIC_Lip	PELORIC_Te_inn	4.04508	12.1738	4.23968e-08	0.000167397	uncharacterized protein LOC105953700	XP_012832849.1
TRINITY_DN66517_c0_g1_i1	PELORIC_Lip	PELORIC_Te_inn	4.04131	8.76685	4.44619e-08	0.000167397	hypothetical protein LSAT_4X50261	PLY97102.1
TRINITY_DN72504_c5_g3_i1	PELORIC_Lip	PELORIC_Te_inn	4.02867	13.1259	4.68891e-08	0.000167397	hypothetical protein MA16_Dca009436	PKU87288.1
TRINITY_DN77437_c0_g1_i6	PELORIC_Lip	PELORIC_Te_inn	3.93793	3.80448	3.0398e-07	0.000789256	cytochrome c biogenesis FN	YP_009315984.1
TRINITY_DN74088_c2_g2_i8	PELORIC_Lip	PELORIC_Te_inn	3.92521	4.10968	2.73989e-07	0.000745262	cytochrome oxidase subunit 1-2	AAV68252.1
TRINITY_DN81434_c9_g10_i1	PELORIC_Lip	PELORIC_Te_inn	3.84522	4.18951	3.68318e-07	0.000914726	uncharacterized protein LOC110116129	XP_028554352.1
TRINITY_DN81434_c9_g6_i2	PELORIC_Lip	PELORIC_Te_inn	3.84143	9.29452	1.5094e-07	0.000467114	hypothetical protein MA16_Dca020988	PKU71000.1
TRINITY_DN69959_c4_g6_i2	PELORIC_Lip	PELORIC_Te_inn	3.83563	10.0024	1.55375e-07	0.000467114	unnamed protein product	CDM84611.1
TRINITY_DN70230_c0_g7_i2	PELORIC_Lip	PELORIC_Te_inn	3.76791	3.30662	1.34024e-06	0.00263985	uncharacterized protein LOC110019532	XP_020572886.1
TRINITY_DN74298_c0_g1_i4	PELORIC_Lip	PELORIC_Te_inn	3.75801	3.23199	1.16078e-06	0.00245573	NADH dehydrogenase subunit 4	YP_009242008.1
TRINITY_DN74298_c0_g1_i5	PELORIC_Lip	PELORIC_Te_inn	3.7464	4.13426	6.35317e-07	0.00149876	NADH dehydrogenase subunit 4	YP_009242008.1
TRINITY_DN70230_c0_g5_i3	PELORIC_Lip	PELORIC_Te_inn	3.61546	3.34775	2.50899e-06	0.00447862	uncharacterized protein LOC109793583 isoform X1	XP_020208641.1
TRINITY_DN74348_c5_g1_i3	PELORIC_Lip	PELORIC_Te_inn	3.61356	4.7694	1.00352e-06	0.0022047	hypothetical protein G2W53_039997	KAF7807836.1
TRINITY_DN74348_c5_g3_i1	PELORIC_Lip	PELORIC_Te_inn	3.59573	13.9714	6.5596e-07	0.00149876	uncharacterized protein LOC108866852	XP_018501704.1
TRINITY_DN81471_c1_g3_i9	PELORIC_Lip	PELORIC_Te_inn	3.56005	4.54139	1.62551e-06	0.00309503	photosystem II 47 kDa protein	QFQ51791.1
TRINITY_DN81434_c9_g5_i1	PELORIC_Lip	PELORIC_Te_inn	3.45949	6.76436	1.69617e-06	0.00312538	uncharacterized protein LOC110116129	XP_028554352.1
TRINITY_DN68643_c2_g3_i1	PELORIC_Lip	PELORIC_Te_inn	3.33171	3.60706	8.19198e-06	0.0137628	uncharacterized protein LOC111784655	XP_023521058.1
TRINITY_DN78767_c2_g1_i4	PELORIC_Lip	PELORIC_Te_inn	3.31331	3.01794	1.47431e-05	0.0210536	arginine decarboxylase-like	XP_020582701.1
TRINITY_DN69959_c4_g1_i1	PELORIC_Lip	PELORIC_Te_inn	3.31198	10.5392	3.49907e-06	0.00605668	signal anchor, putative	AES99445.1
TRINITY_DN80908_c6_g1_i1	PELORIC_Lip	PELORIC_Te_inn	3.30928	3.50595	1.01459e-05	0.0160985	uncharacterized protein LOC105033944	XP_010907232.1
TRINITY_DN70661_c0_g1_i11	PELORIC_Lip	PELORIC_Te_inn	3.29861	3.27148	1.1362e-05	0.0175408	G2/mitotic-specific cyclin-2-like	XP_020573172.1
TRINITY_DN65659_c0_g1_i1	PELORIC_Lip	PELORIC_Te_inn	3.28136	3.20656	1.34217e-05	0.019658	methionine aminopeptidase 1A isoform X1	XP_020576321.1
TRINITY_DN74863_c0_g1_i2	PELORIC_Lip	PELORIC_Te_inn	3.2668	2.91674	2.05829e-05	0.0267838	serine carboxypeptidase-like 35	XP_020574817.1
TRINITY_DN78755_c0_g1_i4	PELORIC_Lip	PELORIC_Te_inn	3.26453	3.03192	1.77658e-05	0.0247512	ankyrin repeat-containing protein At5g02620-like isoform X2	XP_020597057.1
TRINITY_DN74840_c3_g1_i3	PELORIC_Lip	PELORIC_Te_inn	3.23919	3.63771	1.22582e-05	0.0184263	uncharacterized protein LOC8272742	XP_002535062.2
TRINITY_DN79888_c0_g1_i8	PELORIC_Lip	PELORIC_Te_inn	3.04171	3.95088	3.03666e-05	0.0369057	uncharacterized protein LOC110021252	XP_020575331.1
TRINITY_DN73351_c0_g1_i5	PELORIC_Lip	PELORIC_Te_inn	3.03218	4.22373	2.80891e-05	0.03488	hypothetical protein HHK36_033029	KAF8364950.1
TRINITY_DN73585_c2_g2_i11	PELORIC_Lip	PELORIC_Te_inn	-3.02667	4.42423	2.69381e-05	0.034194	flap endonuclease 1 isoform X1	XP_020573482.1
TRINITY_DN70661_c0_g1_i6	PELORIC_Lip	PELORIC_Te_inn	-3.05671	3.55691	3.14249e-05	0.0373963	G2/mitotic-specific cyclin-2-like	XP_020573172.1
TRINITY_DN71690_c0_g1_i7	PELORIC_Lip	PELORIC_Te_inn	-3.21659	3.0318	2.06314e-05	0.0267838	proteasome subunit alpha type-1-A-like	XP_020586991.1
TRINITY_DN65398_c0_g1_i2	PELORIC_Lip	PELORIC_Te_inn	-3.23173	3.13214	1.85121e-05	0.0251769	uncharacterized protein LOC110020115	XP_020573761.1
TRINITY_DN77529_c1_g1_i1	PELORIC_Lip	PELORIC_Te_inn	-3.38655	2.77397	9.1547e-06	0.0149407	uncharacterized protein LOC110022460	XP_020577069.1
TRINITY_DN71748_c1_g1_i10	PELORIC_Lip	PELORIC_Te_inn	-3.6621	3.684	1.2521e-06	0.00255432	nuclear transcription factor Y subunit C-6-like	XP_020584320.1
TRINITY_DN81602_c2_g1_i3	PELORIC_Lip	PELORIC_Te_inn	-3.83127	5.20356	2.38049e-07	0.000679879	heterogeneous nuclear ribonucleoprotein F isoform X1	XP_020585566.1
TRINITY_DN80239_c0_g2_i4	PELORIC_Lip	PELORIC_Te_inn	-4.09663	3.84321	1.26824e-07	0.000426135	protein TSS-like	XP_020573793.1
TRINITY_DN67701_c0_g2_i4	PELORIC_Lip	PELORIC_Te_inn	-4.53183	3.84425	1.00587e-08	8.20805e-05	protein THYLAKOID FORMATION1	XP_020576753.1
